# Supplementary material for: Statistical laws of stick-slip friction at mesoscale
Source: Nat Commun. 2023 Oct 5;14:6221. doi: 10.1038/s41467-023-41850-1 (PMC10556047; doi:10.1038/s41467-023-41850-1)
Supplement: Supplementary file 3 — Source Data [file 41467_2023_41850_MOESM3_ESM.xlsx]

## Sheet: Fig 1e
	N=100 nN	N=500 nN	N=2400 nN
x (mm)	F (nN)	F (nN)	F (nN)
0	-2.09124	648.278	643.875
0.0002	-2.33023	648.467	644.005
0.0004	-2.42536	648.683	644.253
0.0006	-2.44905	648.939	644.505
0.0008	-2.61294	649.084	644.636
0.001	-2.74279	649.004	644.776
0.0012	-2.86996	648.856	644.927
0.0014	-3.09393	648.689	644.928
0.0016	-3.08959	648.507	645.105
0.0018	-2.95374	648.285	645.429
0.002	-2.91769	647.98	645.555
0.0022	-2.98011	647.905	645.672
0.0024	-2.89533	648.027	645.872
0.0026	-2.60593	648.133	645.997
0.0028	-2.31421	648.278	646.079
0.003	-2.05118	648.466	646.182
0.0032	-1.4714	648.678	646.374
0.0034	-0.96304	648.791	646.439
0.0036	-0.63192	649.136	646.444
0.0038	-0.13992	649.679	646.573
0.004	0.33305	650.127	646.765
0.0042	0.54634	650.483	646.918
0.0044	0.82038	650.895	647.051
0.0046	1.09942	651.392	647.207
0.0048	1.25564	651.81	647.435
0.005	1.41819	652.13	647.755
0.0052	1.59176	652.249	648.049
0.0054	1.7453	652.344	648.359
0.0056	1.83542	652.514	648.662
0.0058	1.86346	652.54	648.942
0.006	1.94357	652.478	649.259
0.0062	2.20993	652.396	649.533
0.0064	2.46428	652.295	649.788
0.0066	2.58244	652.173	649.877
0.0068	2.7046	652	649.983
0.007	2.79739	651.901	650.074
0.0072	2.89786	651.977	650.148
0.0074	3.15722	652.089	650.212
0.0076	3.45629	652.15	650.275
0.0078	3.75703	652.337	650.349
0.008	4.00336	652.499	650.329
0.0082	4.19429	652.7	650.275
0.0084	4.4987	653.082	650.216
0.0086	4.84417	653.415	650.113
0.0088	5.07782	653.724	650.111
0.009	5.46935	653.983	650.255
0.0092	5.92163	654.242	650.379
0.0094	6.18032	654.627	650.536
0.0096	6.30014	654.995	650.809
0.0098	6.47572	655.203	651.152
0.01	6.67732	655.375	651.566
0.0102	6.87826	655.482	652.177
0.0104	7.01378	655.503	652.587
0.0106	7.16532	655.548	652.596
0.0108	7.23742	655.584	652.991
0.011	7.21972	655.641	653.546
0.0112	7.24276	655.712	653.757
0.0114	7.17166	655.769	653.931
0.0116	7.19069	655.816	654.066
0.0118	7.25143	655.747	654.303
0.012	7.2017	655.637	654.656
0.0122	7.18668	655.613	654.738
0.0124	7.36259	655.628	654.721
0.0126	7.62027	655.812	654.814
0.0128	7.89865	655.867	654.849
0.013	8.14064	655.944	654.669
0.0132	8.33757	656.044	654.593
0.0134	8.50981	656.272	654.612
0.0136	8.71575	656.664	654.695
0.0138	9.02217	657.212	654.732
0.014	9.21844	657.741	654.732
0.0142	9.41537	657.754	654.883
0.0144	9.68574	657.96	655.114
0.0146	9.80289	658.582	655.356
0.0148	9.8336	658.971	655.698
0.015	9.91972	659.102	656.027
0.0152	10.0359	659.391	656.253
0.0154	10.1577	659.721	656.514
0.0156	10.3239	659.814	656.867
0.0158	10.3263	659.919	657.136
0.016	10.5376	659.994	657.463
0.0162	10.7515	660.174	657.744
0.0164	10.8783	660.338	657.934
0.0166	11.0756	660.411	658.044
0.0168	11.2876	660.433	658.277
0.017	11.4949	660.44	658.433
0.0172	11.6671	660.368	658.512
0.0174	11.9975	660.335	658.751
0.0176	12.3083	660.272	658.666
0.0178	12.4198	660.141	658.395
0.018	12.6147	660.059	658.447
0.0182	12.7496	660.13	658.516
0.0184	12.6972	660.312	658.498
0.0186	12.6675	660.443	658.612
0.0188	12.6701	660.527	658.749
0.019	12.6608	660.691	658.948
0.0192	12.6414	660.923	659.135
0.0194	12.7753	661.215	659.429
0.0196	12.7799	661.619	659.795
0.0198	12.8076	661.933	660.118
0.02	12.9061	662.169	660.306
0.0202	12.9912	662.624	660.452
0.0204	13.1618	663.138	660.737
0.0206	13.3781	663.395	661.037
0.0208	13.5877	663.588	661.299
0.021	13.6641	663.844	661.677
0.0212	13.81	664.109	661.864
0.0214	14.0567	664.112	661.979
0.0216	14.2523	663.904	662.168
0.0218	14.5417	663.931	662.445
0.022	14.8237	664.01	662.533
0.0222	15.1358	663.929	662.628
0.0224	15.502	663.793	662.75
0.0226	15.6945	663.791	662.772
0.0228	15.788	663.692	662.881
0.023	15.9893	663.72	662.946
0.0232	16.0817	663.847	662.966
0.0234	16.1345	663.968	663.166
0.0236	16.291	664.104	663.403
0.0238	16.519	664.422	663.521
0.024	16.6205	664.662	663.601
0.0242	16.7286	664.899	663.756
0.0244	16.9506	665.379	663.77
0.0246	17.1175	665.795	663.746
0.0248	17.1562	666.13	663.85
0.025	17.2119	666.466	663.983
0.0252	17.268	666.762	664.07
0.0254	17.3989	666.999	664.243
0.0256	17.6872	667.358	664.485
0.0258	17.8862	667.628	664.81
0.026	18.1245	667.747	665.167
0.0262	18.3194	667.906	665.59
0.0264	18.451	667.917	665.862
0.0266	18.6048	667.743	666.09
0.0268	18.7143	667.537	666.33
0.027	18.9019	667.421	666.525
0.0272	19.0948	667.26	666.721
0.0274	19.2127	667.126	667.01
0.0276	19.233	667.085	667.217
0.0278	19.183	667.151	667.242
0.028	19.1105	667.247	667.241
0.0282	19.0494	667.312	667.252
0.0284	19.1089	667.282	667.292
0.0286	19.1219	667.376	667.312
0.0288	19.3335	667.877	667.472
0.029	19.4727	668.384	667.652
0.0292	19.4857	668.597	667.78
0.0294	19.7073	668.817	667.83
0.0296	19.948	669.089	668.02
0.0298	20.1803	669.377	668.19
0.03	20.5264	669.719	668.334
0.0302	20.8225	670.038	668.471
0.0304	20.9523	670.43	668.705
0.0306	21.1056	670.782	668.952
0.0308	21.3045	671.017	669.001
0.031	21.662	671.143	669.235
0.0312	22.0538	671.15	669.421
0.0314	22.1673	671.286	669.545
0.0316	22.2838	671.476	669.855
0.0318	22.4027	671.63	670.177
0.032	22.5108	671.492	670.43
0.0322	22.6363	671.346	670.576
0.0324	22.7301	671.357	670.823
0.0326	22.8833	671.441	671.124
0.0328	23.0679	671.533	671.365
0.033	23.2074	671.619	671.526
0.0332	23.3843	671.694	671.751
0.0334	23.5278	671.751	671.919
0.0336	23.5322	671.821	672.037
0.0338	23.7067	672.006	672.089
0.034	23.9621	672.223	672.049
0.0342	24.17	672.457	672.114
0.0344	24.3052	672.673	672.114
0.0346	24.4231	672.769	672.12
0.0348	24.596	672.95	672.187
0.035	24.667	673.214	672.144
0.0352	24.6721	673.499	672.182
0.0354	24.6387	673.835	672.299
0.0356	24.7038	674.011	672.488
0.0358	24.8353	674.135	672.761
0.036	24.9398	674.268	672.957
0.0362	25.0259	674.378	673.107
0.0364	25.128	674.478	673.372
0.0366	25.1597	674.663	673.711
0.0368	25.2418	674.812	673.927
0.037	25.3543	675.005	674.124
0.0372	25.4671	675.103	674.384
0.0374	25.5967	675.179	674.822
0.0376	25.853	675.398	675.153
0.0378	26.2412	675.531	675.398
0.038	26.4518	675.574	675.609
0.0382	26.7719	675.666	675.771
0.0384	27.1217	675.588	675.932
0.0386	27.3497	675.462	676.064
0.0388	27.5823	675.497	676.146
0.039	27.83	675.76	676.276
0.0392	28.0046	675.991	676.383
0.0394	28.2008	676.186	676.373
0.0396	28.3758	676.405	676.355
0.0398	28.4358	676.636	676.345
0.04	28.3701	676.822	676.308
0.0402	28.3457	677.068	676.43
0.0404	28.4315	677.365	676.578
0.0406	28.5303	677.702	676.721
0.0408	28.569	677.983	676.963
0.041	28.6381	678.322	677.152
0.0412	28.7256	678.568	677.405
0.0414	28.7623	678.687	677.645
0.0416	28.9435	678.935	677.815
0.0418	29.091	679.321	678.068
0.042	29.3891	679.483	678.378
0.0422	29.5871	679.468	678.672
0.0424	29.6672	679.548	678.98
0.0426	29.8478	679.611	679.35
0.0428	30.0517	679.674	679.64
0.043	30.2853	679.702	679.814
0.0432	30.6034	679.51	680.053
0.0434	30.9102	679.275	680.172
0.0436	31.1512	679.131	680.221
0.0438	31.3551	678.999	680.247
0.044	31.5153	678.791	680.394
0.0442	31.6178	678.785	680.465
0.0444	31.7406	679.062	680.395
0.0446	31.7113	679.281	680.517
0.0448	31.6372	679.412	680.667
0.045	31.6248	679.514	680.648
0.0452	31.7146	679.664	680.659
0.0454	32.1582	679.984	680.593
0.0456	32.3939	680.526	680.663
0.0458	32.4626	681.049	680.774
0.046	32.6172	681.447	680.888
0.0462	32.5961	681.771	681.108
0.0464	32.5865	682.13	681.427
0.0466	32.6763	682.466	681.65
0.0468	32.73	682.776	681.884
0.047	32.8932	683.076	682.126
0.0472	33.1122	683.34	682.438
0.0474	33.1773	683.526	682.86
0.0476	33.3909	683.5	683.298
0.0478	33.5998	683.491	683.749
0.048	33.8205	683.379	683.996
0.0482	34.1122	683.24	684.126
0.0484	34.2968	682.988	684.261
0.0486	34.4313	682.745	684.479
0.0488	34.6452	682.617	684.716
0.049	34.8806	682.426	684.833
0.0492	34.9784	682.333	684.988
0.0494	35.1189	682.377	685.099
0.0496	35.2995	682.358	685.02
0.0498	35.404	682.446	684.909
0.05	35.4694	682.763	684.922
0.0502	35.5261	683.02	684.963
0.0504	35.674	683.394	684.969
0.0506	35.7287	683.792	685.19
0.0508	35.8419	684.342	685.372
0.051	35.8859	685.029	685.384
0.0512	35.9333	685.559	685.43
0.0514	35.9697	685.958	685.595
0.0516	36.159	686.186	685.855
0.0518	36.2131	686.439	685.971
0.052	36.2337	686.685	686.143
0.0522	36.3175	686.793	686.324
0.0524	36.4253	686.631	686.443
0.0526	36.5568	686.547	686.597
0.0528	36.7094	686.57	686.895
0.053	36.9293	686.427	687.238
0.0532	37.0749	686.141	687.548
0.0534	37.3292	685.939	687.767
0.0536	37.693	685.794	688.103
0.0538	38.0469	685.511	688.482
0.054	38.3332	685.32	688.701
0.0542	38.5803	685.383	688.932
0.0544	38.7885	685.517	689.027
0.0546	39.1574	685.723	689.116
0.0548	39.4254	686.074	689.239
0.055	39.4942	686.491	689.331
0.0552	39.63	686.804	689.367
0.0554	39.84	687.275	689.474
0.0556	40.0195	687.895	689.6
0.0558	40.0653	688.375	689.704
0.056	40.0342	688.963	689.739
0.0562	39.9975	689.613	689.802
0.0564	39.9114	690.067	689.913
0.0566	39.8276	690.453	690.052
0.0568	39.8483	690.76	690.212
0.057	39.9061	690.872	690.463
0.0572	40.0289	690.937	690.67
0.0574	40.1417	691.017	690.869
0.0576	40.3126	690.992	691.113
0.0578	40.5069	690.834	691.319
0.058	40.6611	690.662	691.548
0.0582	41.0336	690.489	691.766
0.0584	41.4171	690.381	692.077
0.0586	41.5696	690.201	692.42
0.0588	41.7542	689.771	692.717
0.059	41.9852	689.712	692.956
0.0592	42.1261	689.802	693.248
0.0594	42.2976	689.808	693.453
0.0596	42.4829	689.816	693.592
0.0598	42.5069	689.967	693.703
0.06	42.4518	690.098	693.799
0.0602	42.5056	690.338	693.935
0.0604	42.4672	690.673	693.916
0.0606	42.4088	691.115	693.871
0.0608	42.4845	691.614	693.878
0.061	42.4074	692.142	693.861
0.0612	42.301	692.625	693.915
0.0614	42.2706	693.025	694.001
0.0616	42.103	693.401	694.13
0.0618	42.1297	693.83	694.35
0.062	42.3724	694.123	694.508
0.0622	42.5533	694.35	694.62
0.0624	42.7192	694.45	694.9
0.0626	43.0019	694.499	695.181
0.0628	43.2923	694.535	695.494
0.063	43.541	694.478	695.789
0.0632	43.9475	694.303	696.105
0.0634	44.314	694.242	696.328
0.0636	44.553	694.136	696.893
0.0638	44.8244	694.039	697.379
0.064	45.0784	693.955	697.482
0.0642	45.3187	693.907	697.618
0.0644	45.6044	693.877	697.687
0.0646	45.6922	694.085	697.648
0.0648	45.7497	694.319	697.678
0.065	45.8087	694.478	697.66
0.0652	45.736	694.673	697.72
0.0654	45.6812	694.891	697.832
0.0656	45.7203	695.096	697.948
0.0658	45.6462	695.475	697.997
0.066	45.6105	695.976	698.043
0.0662	45.7059	696.433	698.085
0.0664	45.7737	696.781	698.155
0.0666	45.8274	697.18	698.153
0.0668	45.8424	697.675	698.403
0.067	45.8818	698.079	698.734
0.0672	45.9346	698.239	698.972
0.0674	46.042	698.379	699.155
0.0676	46.254	698.606	699.389
0.0678	46.3918	698.707	699.695
0.068	46.6482	698.69	699.989
0.0682	46.9579	698.565	700.148
0.0684	47.3632	698.496	700.205
0.0686	47.6602	698.346	700.341
0.0688	47.7267	698.073	700.504
0.069	47.9473	697.803	700.608
0.0692	48.1028	697.626	700.778
0.0694	48.1516	697.383	700.998
0.0696	48.4102	697.237	701.2
0.0698	48.7143	697.118	701.45
0.07	48.8786	697.166	701.584
0.0702	48.983	697.279	701.72
0.0704	49.0608	697.369	701.82
0.0706	49.1306	697.622	701.817
0.0708	49.1352	698.058	701.818
0.071	49.1289	698.591	701.963
0.0712	49.1987	699.187	702.099
0.0714	49.2441	699.847	702.394
0.0716	49.3171	700.372	702.716
0.0718	49.2998	700.853	702.858
0.072	49.3382	701.263	703.04
0.0722	49.4146	701.708	703.425
0.0724	49.4563	702.153	703.692
0.0726	49.4246	702.414	703.76
0.0728	49.3605	702.557	703.907
0.073	49.5324	702.739	704.16
0.0732	49.7384	702.748	704.373
0.0734	49.9303	702.597	704.656
0.0736	50.1793	702.356	704.732
0.0738	50.411	702.163	704.878
0.074	50.5966	701.832	705.094
0.0742	50.698	701.361	705.213
0.0744	50.9888	701.099	705.33
0.0746	51.3179	700.966	705.331
0.0748	51.672	700.764	705.433
0.075	51.8853	700.666	705.452
0.0752	52.1567	700.725	705.445
0.0754	52.3439	700.968	705.575
0.0756	52.5242	701.276	705.926
0.0758	52.6523	701.524	706.149
0.076	52.7678	701.829	706.299
0.0762	52.9985	702.198	706.508
0.0764	53.2028	702.634	706.607
0.0766	53.0933	703.138	706.622
0.0768	52.9404	703.605	706.733
0.077	52.8473	704.139	706.925
0.0772	52.8229	704.6	707.07
0.0774	52.6981	704.814	707.381
0.0776	52.626	704.977	707.603
0.0778	52.5966	705.255	707.737
0.078	52.5983	705.347	707.936
0.0782	52.648	705.344	708.19
0.0784	52.6974	705.318	708.408
0.0786	52.9344	705.118	708.607
0.0788	53.1924	704.903	708.892
0.079	53.5779	704.809	709.143
0.0792	53.9137	704.532	709.394
0.0794	54.141	704.458	709.683
0.0796	54.5446	704.56	709.905
0.0798	54.878	704.568	709.953
0.08	55.141	704.753	710.098
0.0802	55.3847	704.971	710.209
0.0804	55.5439	705.115	710.259
0.0806	55.582	705.285	710.402
0.0808	55.6521	705.51	710.62
0.081	55.6244	705.895	710.538
0.0812	55.5302	706.292	710.432
0.0814	55.5316	706.714	710.565
0.0816	55.5085	707.145	710.822
0.0818	55.3276	707.529	711.012
0.082	55.2859	707.889	711.108
0.0822	55.1507	708.118	711.25
0.0824	54.9748	708.257	711.397
0.0826	54.8787	708.447	711.557
0.0828	54.8363	708.625	711.664
0.083	54.7989	708.68	711.907
0.0832	54.8794	708.568	712.227
0.0834	55.0756	708.485	712.482
0.0836	55.2592	708.335	712.619
0.0838	55.5239	708.197	712.894
0.084	55.7702	708.095	713.344
0.0842	56.0282	708.021	713.576
0.0844	56.3584	708.037	713.711
0.0846	56.6728	707.96	713.923
0.0848	56.9425	707.892	714.139
0.085	57.2356	707.936	714.118
0.0852	57.4198	708.032	714.179
0.0854	57.4672	708.158	714.36
0.0856	57.3968	708.455	714.394
0.0858	57.3764	708.767	714.424
0.086	57.312	709.011	714.544
0.0862	57.2279	709.32	714.562
0.0864	57.087	709.67	714.493
0.0866	56.9011	709.99	714.517
0.0868	56.596	710.111	714.68
0.087	56.1724	710.429	714.845
0.0872	55.8083	710.749	715.064
0.0874	55.3897	711.012	715.401
0.0876	55.388	711.483	715.681
0.0878	55.3964	711.822	715.968
0.088	55.3837	711.929	716.396
0.0882	55.6027	712.007	716.726
0.0884	55.9505	712.165	716.876
0.0886	56.1257	712.338	717.073
0.0888	56.3263	712.277	717.314
0.089	56.5937	712.15	717.404
0.0892	56.6855	712.289	717.482
0.0894	56.7826	712.35	717.645
0.0896	57.0139	712.296	717.748
0.0898	57.1725	712.156	717.838
0.09	57.3247	712.183	718.043
0.0902	57.4939	712.306	718.286
0.0904	57.5159	712.269	718.356
0.0906	57.5179	712.225	718.43
0.0908	57.4846	712.296	718.402
0.091	57.3908	712.454	718.425
0.0912	57.3567	712.637	718.59
0.0914	57.3097	712.865	718.73
0.0916	57.2002	713.242	718.796
0.0918	56.8888	713.615	718.862
0.092	56.4598	713.82	718.91
0.0922	56.0546	714.021	719.007
0.0924	55.6591	714.339	719.322
0.0926	55.2011	714.674	719.599
0.0928	54.7619	714.883	719.844
0.093	54.4171	714.978	720.061
0.0932	54.4097	715.23	720.296
0.0934	54.4568	715.398	720.501
0.0936	54.4211	715.437	720.752
0.0938	54.2595	715.425	720.984
0.094	54.093	715.385	721.224
0.0942	53.8283	715.478	721.602
0.0944	53.8363	715.348	721.869
0.0946	53.9791	715.059	721.93
0.0948	54.1811	714.933	722.049
0.095	54.4404	714.985	722.202
0.0952	54.6007	715.04	722.261
0.0954	54.6267	715.123	722.39
0.0956	54.8026	715.16	722.651
0.0958	55.09	715.243	722.705
0.096	55.359	715.4	722.65
0.0962	55.595	715.644	722.718
0.0964	55.819	716.001	722.785
0.0966	55.9318	716.445	722.79
0.0968	55.9965	716.835	722.859
0.097	56.1584	717.261	723.053
0.0972	56.2038	717.656	723.257
0.0974	56.2512	718.056	723.442
0.0976	56.2866	718.454	723.651
0.0978	56.1544	718.69	723.868
0.098	56.2162	718.771	724.042
0.0982	56.3253	718.972	724.24
0.0984	56.3026	719.083	724.298
0.0986	56.3407	718.981	724.316
0.0988	56.4218	718.898	724.342
0.099	56.4078	718.868	724.565
0.0992	56.5189	718.818	724.875
0.0994	56.6865	718.859	725.159
0.0996	56.9001	718.801	725.373
0.0998	57.1541	718.72	725.607
0.1	57.4562	718.68	725.828
0.1002	57.82	718.576	726.107
0.1004	58.0573	718.315	726.419
0.1006	58.1471	718.264	726.528
0.1008	58.2636	718.348	726.7
0.101	58.3537	718.453	726.911
0.1012	58.4552	718.65	727.106
0.1014	58.6875	718.996	727.275
0.1016	58.7413	719.389	727.479
0.1018	58.7516	719.929	727.641
0.102	59.0083	720.332	727.677
0.1022	58.9566	720.697	727.729
0.1024	58.8067	721.107	727.782
0.1026	58.5253	721.401	727.899
0.1028	58.2142	721.467	727.895
0.103	57.8781	721.701	727.959
0.1032	56.9382	721.989	728.098
0.1034	56.1247	722.068	728.425
0.1036	55.4849	722.031	728.713
0.1038	55.3323	722.048	728.866
0.104	55.3563	722.113	728.883
0.1042	55.4895	721.974	729.069
0.1044	55.5259	721.778	729.189
0.1046	55.6134	721.701	729.225
0.1048	55.9044	721.599	729.305
0.105	56.2442	721.55	729.445
0.1052	56.3277	721.532	729.546
0.1054	56.5453	721.43	729.704
0.1056	56.8117	721.333	730.048
0.1058	56.9518	721.344	730.353
0.106	57.1391	721.543	730.593
0.1062	57.4338	721.757	730.773
0.1064	57.6608	721.938	730.866
0.1066	57.7966	722.136	730.971
0.1068	57.9288	722.351	731.099
0.107	58.0149	722.585	731.266
0.1072	57.9933	722.93	731.43
0.1074	57.9278	723.252	731.53
0.1076	57.9963	723.555	731.641
0.1078	57.9525	723.961	731.755
0.108	57.8137	724.2	731.894
0.1082	57.7336	724.35	732.146
0.1084	57.7002	724.426	732.456
0.1086	57.7406	724.513	732.658
0.1088	57.788	724.566	732.837
0.109	57.7426	724.626	732.98
0.1092	57.826	724.633	733.09
0.1094	58.0303	724.483	733.338
0.1096	58.1855	724.452	733.564
0.1098	58.33	724.432	733.728
0.11	58.5176	724.356	733.986
0.1102	58.7353	724.242	734.111
0.1104	58.7062	724.255	734.265
0.1106	58.6084	724.209	734.45
0.1108	58.57	724.141	734.571
0.111	58.544	724.227	734.742
0.1112	58.4676	724.322	734.946
0.1114	58.4742	724.497	735.234
0.1116	58.4823	724.729	735.44
0.1118	58.5854	724.965	735.56
0.112	58.6728	725.193	735.822
0.1122	58.5901	725.431	735.99
0.1124	58.6051	725.686	736.065
0.1126	58.6198	726.094	736.184
0.1128	58.4749	726.446	736.379
0.113	58.4609	726.551	736.571
0.1132	58.4859	726.686	736.72
0.1134	58.3597	726.81	736.829
0.1136	58.2516	726.875	736.936
0.1138	58.1628	726.91	737.14
0.114	57.9549	726.853	737.39
0.1142	57.7396	726.772	737.577
0.1144	57.6561	726.812	737.669
0.1146	57.6401	726.741	737.652
0.1148	57.7356	726.561	737.589
0.115	57.7673	726.344	737.539
0.1152	57.9695	726.279	737.741
0.1154	58.2663	726.314	738.057
0.1156	58.5894	726.311	738.325
0.1158	58.8287	726.369	738.581
0.116	58.9188	726.392	738.843
0.1162	58.9228	726.552	739.155
0.1164	59.0023	726.741	739.566
0.1166	58.9913	726.687	739.722
0.1168	58.824	726.506	739.798
0.117	58.7973	726.575	740.049
0.1172	58.9389	726.933	740.267
0.1174	58.9339	727.315	740.228
0.1176	58.8237	727.558	740.339
0.1178	58.779	727.771	740.639
0.118	58.6164	728.036	740.685
0.1182	58.515	728.296	740.709
0.1184	58.5674	728.462	740.891
0.1186	58.4115	728.613	741.079
0.1188	58.4415	728.617	741.082
0.119	58.4095	728.566	741.191
0.1192	58.3865	728.545	741.369
0.1194	58.5774	728.41	741.49
0.1196	58.6805	728.235	741.587
0.1198	58.6922	728.09	741.612
0.12	58.8558	727.849	741.768
0.1202	58.521	727.518	741.791
0.1204	57.2739	727.361	741.719
0.1206	56.4118	727.166	741.877
0.1208	55.9672	726.899	742.048
0.121	55.5483	726.639	742.233
0.1212	55.4047	726.657	742.472
0.1214	55.072	726.589	742.685
0.1216	54.8466	726.578	742.746
0.1218	54.9832	726.616	742.907
0.122	54.9121	726.843	743.214
0.1222	54.7679	727.14	743.466
0.1224	54.7448	727.424	743.739
0.1226	54.7312	727.71	744.02
0.1228	54.6724	728.013	744.263
0.123	54.6547	728.33	744.489
0.1232	54.4838	728.474	744.75
0.1234	54.2295	728.636	745.11
0.1236	53.9558	728.819	745.274
0.1238	53.7745	728.991	745.463
0.124	53.6934	729.069	745.65
0.1242	53.5806	729.123	745.69
0.1244	53.6203	729.116	745.697
0.1246	53.7305	728.986	745.749
0.1248	53.8056	728.885	745.764
0.125	53.9134	728.686	745.84
0.1252	54.1324	728.499	745.894
0.1254	54.2779	728.42	745.979
0.1256	54.3643	728.241	746.262
0.1258	54.5456	727.983	746.446
0.126	54.7181	728.006	746.673
0.1262	54.7098	728.172	746.907
0.1264	54.6737	728.315	747.108
0.1266	54.7475	728.394	747.314
0.1268	54.6858	728.478	747.635
0.127	54.6387	728.591	747.927
0.1272	54.5599	728.774	748.234
0.1274	54.4531	729.006	748.295
0.1276	54.3563	729.309	748.365
0.1278	54.2395	729.641	748.517
0.128	54.0626	729.805	748.609
0.1282	53.8343	730.006	748.73
0.1284	53.7031	730.225	748.941
0.1286	53.6797	730.425	749.168
0.1288	53.5966	730.558	749.128
0.129	53.4621	730.662	749.208
0.1292	53.4958	730.819	749.484
0.1294	53.5896	730.971	749.616
0.1296	53.8106	730.945	749.693
0.1298	53.9521	730.801	749.79
0.13	54.119	730.764	749.883
0.1302	54.395	730.767	750.075
0.1304	54.6941	730.918	750.325
0.1306	54.9174	731.06	750.557
0.1308	55.1718	731.27	750.774
0.131	55.4745	731.602	750.973
0.1312	55.8333	731.767	751.039
0.1314	56.1361	731.825	751.084
0.1316	56.3377	732.105	751.255
0.1318	56.4578	732.329	751.409
0.132	56.4021	732.329	751.474
0.1322	56.3791	732.354	751.549
0.1324	56.1825	732.553	751.815
0.1326	55.9865	732.716	752.033
0.1328	55.9969	732.902	752.238
0.133	55.9535	733.082	752.468
0.1332	55.8811	733.193	752.765
0.1334	55.8176	733.377	753.015
0.1336	55.6364	733.44	753.3
0.1338	55.5099	733.368	753.652
0.134	55.4788	733.276	753.936
0.1342	55.3927	733.266	754.204
0.1344	55.4458	733.228	754.34
0.1346	55.5883	733.288	754.341
0.1348	55.7238	733.425	754.485
0.135	55.7636	733.543	754.682
0.1352	55.9124	733.7	754.746
0.1354	56.1654	733.743	754.819
0.1356	56.3754	733.725	754.801
0.1358	56.6388	733.791	754.703
0.136	56.9522	733.966	754.606
0.1362	57.2005	734.106	754.642
0.1364	57.3591	734.198	754.716
0.1366	57.4876	734.412	754.868
0.1368	57.6217	734.732	754.994
0.137	57.6605	734.928	755.1
0.1372	57.8123	734.988	755.288
0.1374	58.0019	735.126	755.57
0.1376	57.9555	735.387	755.778
0.1378	57.9876	735.452	755.982
0.138	57.9118	735.411	756.254
0.1382	57.7796	735.545	756.518
0.1384	57.8207	735.714	756.735
0.1386	57.9699	735.784	757.041
0.1388	58.0186	735.725	757.289
0.139	58.0453	735.719	757.497
0.1392	58.1999	735.768	757.735
0.1394	58.326	735.737	757.941
0.1396	58.507	735.766	758.202
0.1398	58.6652	735.881	758.427
0.14	58.8324	735.995	758.567
0.1402	58.9572	736.063	758.686
0.1404	59.1932	735.896	758.781
0.1406	59.4112	672.721	758.744
0.1408	59.4793	344.655	758.773
0.141	59.4786	279.025	758.921
0.1412	59.5123	265.947	758.883
0.1414	59.6295	263.586	758.957
0.1416	59.6715	263.464	759.153
0.1418	59.7206	263.861	759.295
0.142	59.6382	264.182	759.358
0.1422	59.4198	264.476	759.552
0.1424	59.1739	264.662	759.677
0.1426	58.9742	264.807	759.79
0.1428	58.8921	264.953	759.922
0.143	58.8087	265.228	760.084
0.1432	58.6448	265.654	760.341
0.1434	58.4475	266.075	760.681
0.1436	58.1915	266.327	761.176
0.1438	57.9766	266.479	761.583
0.144	57.7553	266.66	761.747
0.1442	57.4989	266.997	761.909
0.1444	57.4121	267.35	762.061
0.1446	57.5597	267.697	762.222
0.1448	57.5506	267.933	762.378
0.145	57.5724	268.118	762.423
0.1452	57.6728	268.436	762.344
0.1454	57.8404	268.785	762.322
0.1456	57.8594	269.015	762.369
0.1458	57.8567	269.32	762.383
0.146	57.9459	269.769	762.384
0.1462	58.1655	270.118	762.468
0.1464	58.5714	270.241	762.451
0.1466	58.807	270.471	762.48
0.1468	58.7229	270.938	762.606
0.147	58.5694	271.181	762.743
0.1472	58.548	271.28	762.863
0.1474	58.6281	271.552	763.006
0.1476	58.4699	271.72	763.141
0.1478	58.3608	271.897	763.391
0.148	58.328	272.222	763.704
0.1482	58.2082	272.582	764.038
0.1484	58.0971	272.739	764.387
0.1486	58.072	272.864	764.683
0.1488	57.9559	272.945	764.86
0.149	57.6077	272.912	765.174
0.1492	57.3364	272.995	765.444
0.1494	56.7382	273.248	765.744
0.1496	55.6264	273.325	766.134
0.1498	54.3707	273.386	766.413
0.15	53.1407	273.581	766.551
0.1502	51.6093	273.764	766.669
0.1504	50.0391	273.922	766.834
0.1506	48.3472	274.069	766.949
0.1508	46.7841	274.22	766.906
0.151	45.7493	274.342	766.861
0.1512	45.3958	274.62	767.023
0.1514	45.4015	275.059	767.099
0.1516	45.4612	275.499	767.078
0.1518	45.5584	275.818	767.104
0.152	45.8388	276.135	767.166
0.1522	45.9823	276.357	767.363
0.1524	46.1776	276.646	767.522
0.1526	46.2664	276.985	767.645
0.1528	46.1295	277.295	767.807
0.153	46.1398	277.713	768.034
0.1532	46.0858	277.967	768.261
0.1534	45.9783	278.141	768.514
0.1536	45.9005	278.495	768.838
0.1538	45.797	278.861	769.074
0.154	45.8117	279.019	769.283
0.1542	45.7423	279.021	769.573
0.1544	45.6942	279.051	769.842
0.1546	45.6508	279.023	770.118
0.1548	45.4609	278.974	770.438
0.155	45.4589	279.026	770.688
0.1552	45.5267	279.087	770.881
0.1554	45.6886	279.186	771.118
0.1556	45.9726	279.272	771.358
0.1558	46.1822	279.449	771.405
0.156	46.4202	279.647	771.468
0.1562	46.8037	279.885	771.425
0.1564	47.1973	280.027	771.326
0.1566	47.5267	280.298	771.586
0.1568	47.8018	280.774	771.859
0.157	47.9867	281.163	771.736
0.1572	48.1155	281.522	771.736
0.1574	48.3261	281.916	771.908
0.1576	48.5187	282.316	772.135
0.1578	48.7227	282.711	772.266
0.158	48.9166	282.935	772.439
0.1582	49.0161	283.142	772.673
0.1584	49.0217	283.418	772.981
0.1586	48.8161	283.587	773.274
0.1588	48.5735	283.63	773.391
0.159	48.3759	283.684	773.679
0.1592	48.228	283.732	774.04
0.1594	48.1002	283.679	774.257
0.1596	47.974	283.528	774.44
0.1598	47.8078	283.528	774.678
0.16	47.7837	283.509	774.839
0.1602	47.8184	283.427	775.078
0.1604	47.9129	283.409	775.195
0.1606	47.8982	283.546	775.219
0.1608	48.0027	284.087	775.23
0.161	48.1823	284.524	775.117
0.1612	48.4804	284.692	775.073
0.1614	48.8252	284.942	775.23
0.1616	49.1145	285.363	775.283
0.1618	49.5288	285.82	775.339
0.162	49.8535	286.199	775.422
0.1622	50.0762	286.583	775.396
0.1624	50.204	286.97	775.463
0.1626	50.3325	287.256	775.663
0.1628	50.5455	287.471	775.858
0.163	50.7384	287.689	776.147
0.1632	50.8422	287.888	776.433
0.1634	50.7818	288.086	776.719
0.1636	50.6426	288.36	776.936
0.1638	50.5969	288.572	777.157
0.164	50.4417	288.589	777.566
0.1642	50.2601	288.496	777.976
0.1644	50.174	288.382	778.295
0.1646	49.8529	288.288	778.503
0.1648	49.3716	288.271	778.688
0.165	49.1539	288.278	778.876
0.1652	48.8312	288.271	779.051
0.1654	48.5127	288.347	779.186
0.1656	48.495	288.44	779.243
0.1658	48.505	288.586	779.393
0.166	48.4843	288.775	779.566
0.1662	48.4663	289.057	779.569
0.1664	48.3729	289.318	779.576
0.1666	48.3348	289.593	779.542
0.1668	48.3986	289.815	779.592
0.167	48.4767	290.094	779.702
0.1672	48.5641	290.422	779.824
0.1674	48.7777	290.849	779.876
0.1676	49.0845	291.184	779.952
0.1678	49.2794	291.488	780.175
0.168	49.4954	291.833	780.424
0.1682	49.701	292.126	780.577
0.1684	49.8465	292.416	780.75
0.1686	49.8959	292.746	780.967
0.1688	49.943	293.107	781.324
0.169	49.9046	293.325	781.592
0.1692	49.7517	293.495	781.825
0.1694	49.6403	293.553	782.156
0.1696	49.3846	293.489	782.565
0.1698	49.0618	293.437	783.053
0.17	48.96	293.475	783.297
0.1702	48.8912	293.557	783.13
0.1704	48.7711	293.473	783.209
0.1706	48.7047	293.405	783.374
0.1708	48.6362	293.4	783.289
0.171	48.5294	293.267	783.337
0.1712	48.5217	293.279	783.423
0.1714	48.5805	293.423	783.566
0.1716	48.7153	293.408	783.654
0.1718	48.8946	293.577	783.573
0.172	49.1095	293.906	783.541
0.1722	49.4236	294.055	783.579
0.1724	49.7928	294.199	783.632
0.1726	50.0228	294.592	783.642
0.1728	50.1726	295.085	783.876
0.173	50.3505	295.473	784.227
0.1732	50.3809	295.823	784.555
0.1734	50.3629	296.246	784.858
0.1736	50.4033	296.622	785.214
0.1738	50.3629	296.758	785.558
0.174	50.2114	296.904	785.771
0.1742	49.9447	297.144	786.02
0.1744	49.8192	297.246	786.418
0.1746	49.6533	297.3	786.664
0.1748	49.3736	297.38	786.709
0.175	49.0331	297.502	786.914
0.1752	48.7831	297.481	787.074
0.1754	48.5761	297.358	787.163
0.1756	48.2931	297.271	787.231
0.1758	48.0147	297.201	787.346
0.176	47.7847	297.116	787.431
0.1762	47.703	297.254	787.377
0.1764	47.8505	297.406	787.354
0.1766	48.1055	297.507	787.394
0.1768	48.2721	297.773	787.423
0.177	48.6002	298.094	787.458
0.1772	48.982	298.291	787.538
0.1774	49.2437	298.565	787.714
0.1776	49.4363	298.825	787.737
0.1778	49.705	299.156	787.786
0.178	50.0648	299.545	787.871
0.1782	50.2347	299.857	787.949
0.1784	50.4397	300.11	788.039
0.1786	50.6403	300.297	788.193
0.1788	50.4944	300.436	788.418
0.179	50.2634	300.65	788.708
0.1792	50.2084	300.867	789.082
0.1794	50.3032	300.949	789.472
0.1796	50.3262	300.944	789.813
0.1798	50.1733	300.799	790.098
0.18	49.9717	300.724	790.438
0.1802	49.8662	300.622	790.74
0.1804	49.7404	300.41	790.965
0.1806	49.6973	300.319	791.142
0.1808	49.9173	300.385	791.216
0.181	50.0718	300.477	791.293
0.1812	50.0411	300.532	791.492
0.1814	50.1763	300.642	791.557
0.1816	50.3128	300.745	791.626
0.1818	50.425	300.93	791.847
0.182	50.7685	301.124	791.965
0.1822	51.0628	301.254	791.965
0.1824	51.2945	301.48	792.04
0.1826	51.6333	301.772	792.125
0.1828	51.8987	302.019	792.181
0.183	52.1694	302.313	792.182
0.1832	52.4067	302.64	792.178
0.1834	52.5409	302.901	792.202
0.1836	52.7271	303.084	792.369
0.1838	52.9144	303.371	792.579
0.184	53.0586	303.613	792.868
0.1842	53.0929	303.695	793.097
0.1844	52.9407	303.698	793.315
0.1846	52.8276	303.733	793.517
0.1848	52.7161	303.949	793.707
0.185	52.6684	304.158	793.999
0.1852	52.7568	304.284	794.381
0.1854	52.8035	304.465	794.698
0.1856	52.7645	304.595	795.09
0.1858	52.7017	304.703	795.377
0.186	52.6497	304.798	795.593
0.1862	52.5692	304.937	795.77
0.1864	52.4841	305.231	795.877
0.1866	52.4958	305.581	796
0.1868	52.411	305.829	796.075
0.187	52.3379	305.984	796.123
0.1872	52.385	306.2	796.206
0.1874	52.4691	306.479	796.225
0.1876	52.6093	306.616	796.182
0.1878	52.6814	306.591	796.167
0.188	52.647	306.609	796.194
0.1882	52.6026	306.703	796.198
0.1884	52.625	306.653	796.217
0.1886	52.7298	306.717	796.435
0.1888	52.7925	306.845	796.622
0.189	52.882	306.834	796.673
0.1892	52.9988	306.882	796.872
0.1894	52.9104	307.053	797.269
0.1896	52.7959	307.019	797.74
0.1898	52.7451	306.874	798.064
0.19	52.6039	307.04	798.4
0.1902	52.3993	307.25	798.731
0.1904	52.2318	307.435	799.067
0.1906	52.0055	307.636	799.364
0.1908	51.7808	307.545	799.573
0.191	51.677	307.482	799.769
0.1912	51.6213	308.12	799.779
0.1914	51.5812	308.643	799.727
0.1916	51.6516	308.715	799.804
0.1918	51.8019	308.826	799.911
0.192	51.5041	309	800.014
0.1922	51.1863	309.086	800.059
0.1924	50.9824	309.238	800.062
0.1926	50.443	309.433	799.827
0.1928	49.6242	309.458	799.655
0.193	48.9974	309.546	799.747
0.1932	48.717	309.702	799.999
0.1934	48.4486	309.751	800.201
0.1936	48.0818	309.885	800.496
0.1938	47.7787	310.066	800.666
0.194	47.495	310.135	800.761
0.1942	47.2697	310.134	801.053
0.1944	47.0821	310.144	801.372
0.1946	47.0711	310.284	801.582
0.1948	47.1238	310.454	801.959
0.195	46.9383	310.599	802.266
0.1952	46.6662	310.779	802.491
0.1954	46.5344	310.935	802.792
0.1956	46.4669	311.093	803.082
0.1958	46.4219	311.338	803.364
0.196	46.4299	311.474	803.551
0.1962	46.4099	311.721	803.511
0.1964	46.3725	312.014	803.403
0.1966	46.4866	312.116	803.352
0.1968	46.6232	312.22	803.328
0.197	46.8244	312.393	803.318
0.1972	47.0818	312.386	803.43
0.1974	47.3311	312.566	803.505
0.1976	47.6402	312.678	803.294
0.1978	47.8178	312.506	803.338
0.198	47.9443	312.351	803.452
0.1982	48.1693	312.439	803.354
0.1984	48.3839	312.521	803.406
0.1986	48.477	312.549	803.702
0.1988	48.6799	312.715	803.975
0.199	48.7941	312.787	804.244
0.1992	48.8859	312.716	804.595
0.1994	48.9687	312.811	805.057
0.1996	49.0241	313.022	805.322
0.1998	49.0668	313.293	805.581
0.2	49.0111	313.485	805.805
0.2002	49.0201	313.575	806.052
0.2004	48.9139	313.791	806.204
0.2006	48.8318	314.023	806.411
0.2008	48.6512	314.374	806.611
0.201	48.5855	314.711	806.824
0.2012	48.5802	314.816	807.05
0.2014	48.6082	314.982	807.154
0.2016	48.6983	315.224	807.216
0.2018	48.9109	315.422	807.437
0.202	49.1543	315.684	807.58
0.2022	49.2791	316.009	807.61
0.2024	49.4226	316.161	807.556
0.2026	49.6206	316.241	807.632
0.2028	49.9043	316.342	807.773
0.203	50.159	316.525	807.755
0.2032	50.4504	316.75	807.806
0.2034	50.7311	316.843	808.011
0.2036	51.0438	316.875	808.227
0.2038	51.5338	316.841	808.375
0.204	51.6049	316.798	808.527
0.2042	51.3008	316.635	808.699
0.2044	50.955	316.461	808.854
0.2046	50.5328	316.654	809.047
0.2048	50.1212	316.817	809.122
0.205	49.5087	316.825	809.249
0.2052	48.9233	316.91	809.466
0.2054	48.1182	317.259	809.723
0.2056	46.5317	317.595	809.851
0.2058	45.3261	317.772	810.036
0.206	44.7613	317.692	810.339
0.2062	44.4515	317.761	810.509
0.2064	44.062	317.859	810.6
0.2066	43.8067	317.94	810.902
0.2068	43.7012	318.158	811.231
0.207	43.6745	318.292	811.539
0.2072	43.7332	318.469	811.648
0.2074	43.7406	318.615	811.785
0.2076	43.7619	318.657	812.055
0.2078	43.8237	318.817	812.215
0.208	44.0513	318.96	812.312
0.2082	44.3454	318.85	812.383
0.2084	44.4863	318.553	812.274
0.2086	44.561	318.388	812.234
0.2088	44.5991	318.219	812.328
0.209	44.3397	318.218	812.384
0.2092	43.556	318.334	812.478
0.2094	42.7042	318.266	812.535
0.2096	41.9719	318.143	812.637
0.2098	41.3897	318.097	812.853
0.21	40.8684	318	812.968
0.2102	40.3737	317.957	813.089
0.2104	40.1013	318.084	813.326
0.2106	39.8797	318.342	813.436
0.2108	39.7715	318.6	813.684
0.211	39.7779	318.937	814.076
0.2112	39.7792	319.307	814.339
0.2114	39.8249	319.665	814.749
0.2116	39.887	319.937	815.222
0.2118	39.9988	320.279	815.594
0.212	40.08	320.588	815.932
0.2122	40.2255	320.797	816.286
0.2124	40.3794	320.99	816.466
0.2126	40.5843	321.042	816.381
0.2128	40.7138	321.161	816.237
0.213	40.8547	321.365	816.291
0.2132	41.2489	321.333	816.323
0.2134	41.4461	321.229	816.38
0.2136	41.5586	321.103	816.442
0.2138	41.7409	320.942	816.456
0.214	41.6494	320.764	816.395
0.2142	41.4705	320.515	816.341
0.2144	41.4078	320.438	816.307
0.2146	41.4702	320.388	816.427
0.2148	41.4692	320.452	816.68
0.215	41.5142	320.522	816.975
0.2152	41.6297	320.483	817.276
0.2154	41.59	320.431	817.718
0.2156	41.5997	320.575	818.14
0.2158	41.4755	320.778	818.568
0.216	41.1054	320.986	819.024
0.2162	40.4625	321.381	819.334
0.2164	39.7135	321.774	819.537
0.2166	38.7458	322.064	819.637
0.2168	37.5572	322.41	819.717
0.217	36.9183	322.858	819.703
0.2172	36.6183	323.328	819.565
0.2174	36.6063	323.649	819.53
0.2176	36.7104	323.777	819.464
0.2178	36.8366	323.726	819.32
0.218	36.937	323.798	819.055
0.2182	36.9774	323.914	819.042
0.2184	37.1006	324.053	819.183
0.2186	37.1747	324.235	819.099
0.2188	37.2585	324.274	819.082
0.219	37.425	324.21	819.369
0.2192	37.4951	324.197	819.66
0.2194	37.5645	324.245	819.803
0.2196	37.7778	324.333	820.068
0.2198	37.909	324.421	820.405
0.22	37.8239	324.592	820.79
0.2202	37.8459	324.745	821.231
0.2204	37.8566	324.611	821.663
0.2206	37.8736	324.326	822.111
0.2208	37.9033	324.467	822.589
0.221	37.7925	324.82	822.893
0.2212	37.7792	325.004	823.086
0.2214	37.9901	325.272	823.1
0.2216	38.1637	325.669	823.266
0.2218	38.1957	325.87	823.431
0.222	38.169	325.999	823.468
0.2222	38.2191	326.135	823.471
0.2224	38.2779	326.306	823.534
0.2226	38.4407	326.505	823.557
0.2228	38.8743	326.518	823.634
0.223	39.2084	326.348	823.67
0.2232	39.3329	326.119	823.721
0.2234	39.4841	325.806	823.746
0.2236	39.6841	325.289	823.75
0.2238	39.9521	324.871	823.934
0.224	40.1541	324.355	824.184
0.2242	40.4037	323.571	824.482
0.2244	40.5977	323.003	824.666
0.2246	40.6718	322.379	824.874
0.2248	40.7459	321.892	824.981
0.225	40.8236	321.418	825.03
0.2252	40.819	321.078	825.125
0.2254	40.581	320.847	825.236
0.2256	40.3116	320.728	825.327
0.2258	40.0245	320.762	825.396
0.226	39.9197	320.866	825.598
0.2262	39.9017	321.028	825.634
0.2264	39.7235	321.185	825.723
0.2266	39.7348	321.301	825.991
0.2268	39.8797	321.455	826.083
0.227	39.8093	321.744	826.168
0.2272	39.6464	321.97	826.287
0.2274	39.7498	322.268	826.467
0.2276	39.8854	322.567	826.772
0.2278	39.866	322.799	827.2
0.228	39.8954	323.071	827.595
0.2282	39.9127	323.19	827.864
0.2284	39.8887	323.289	828.245
0.2286	39.7231	323.428	828.545
0.2288	39.5005	323.574	828.74
0.229	39.375	323.564	829.03
0.2292	39.4307	323.537	829.263
0.2294	39.5399	323.575	829.292
0.2296	39.4998	323.519	829.375
0.2298	39.4788	323.465	829.542
0.23	39.4982	323.478	829.773
0.2302	39.4568	323.346	829.857
0.2304	39.2104	323.293	829.86
0.2306	39.0659	323.426	829.956
0.2308	39.1303	323.616	830.017
0.231	39.103	323.802	829.873
0.2312	38.9204	324.004	829.736
0.2314	38.862	324.228	829.868
0.2316	38.7351	324.356	830.008
0.2318	38.6587	324.561	830.161
0.232	38.6307	324.798	830.341
0.2322	38.5475	324.991	830.493
0.2324	37.9023	325.29	830.654
0.2326	37.421	325.639	830.801
0.2328	37.2454	325.974	831.039
0.233	37.2047	326.23	831.255
0.2332	36.9721	326.426	831.577
0.2334	36.9581	326.676	831.866
0.2336	36.9444	326.815	832.099
0.2338	36.9013	326.936	832.315
0.234	36.8936	327.073	832.518
0.2342	36.8613	327.153	832.635
0.2344	36.8826	327.21	832.703
0.2346	36.5916	327.219	832.828
0.2348	36.0745	327.281	832.981
0.235	35.7341	327.449	833.056
0.2352	35.4994	327.548	833.084
0.2354	35.2881	327.632	833.206
0.2356	35.0238	327.741	833.245
0.2358	34.8242	327.853	833.284
0.236	34.6586	327.861	833.47
0.2362	34.5835	327.945	833.637
0.2364	34.5425	328.208	833.731
0.2366	34.5501	328.419	833.907
0.2368	34.5795	328.475	834.239
0.237	34.6786	328.653	834.487
0.2372	34.8021	328.867	834.835
0.2374	34.8545	329.077	835.193
0.2376	34.8138	329.423	835.268
0.2378	34.8439	329.781	835.338
0.238	34.9981	330.168	835.447
0.2382	34.942	330.389	835.561
0.2384	34.681	330.536	835.624
0.2386	34.3345	330.668	835.798
0.2388	33.5177	330.802	836.05
0.239	32.5828	330.87	836.191
0.2392	31.4105	330.805	836.189
0.2394	30.8167	330.804	836.271
0.2396	30.0507	330.768	836.458
0.2398	29.4062	330.563	836.532
0.24	28.9876	330.476	836.655
0.2402	28.773	330.532	836.842
0.2404	28.6959	330.626	837.006
0.2406	28.7112	330.588	837.072
0.2408	28.7276	330.475	837.293
0.241	28.7903	330.565	837.574
0.2412	28.9966	330.71	837.748
0.2414	29.2126	330.933	837.967
0.2416	29.4762	331.229	838.24
0.2418	29.7553	331.6	838.34
0.242	29.8975	331.848	838.467
0.2422	30.0751	332.065	838.537
0.2424	30.1548	332.414	838.557
0.2426	30.1435	332.878	838.56
0.2428	30.2426	333.185	838.638
0.243	30.545	333.493	838.772
0.2432	30.6745	333.919	838.876
0.2434	30.6892	334.23	839.014
0.2436	30.7139	334.373	839.223
0.2438	30.7156	334.447	839.449
0.244	30.6021	334.561	839.511
0.2442	30.5223	334.629	839.706
0.2444	30.3604	334.526	840.043
0.2446	30.1371	334.471	840.293
0.2448	30.01	334.449	840.544
0.245	29.9272	334.448	840.988
0.2452	29.6935	334.356	841.29
0.2454	29.6338	334.255	841.465
0.2456	29.6077	334.24	841.781
0.2458	29.5103	334.291	842.033
0.246	29.2746	334.269	842.214
0.2462	29.1722	334.426	842.317
0.2464	28.9372	334.68	842.344
0.2466	28.7933	335.012	842.296
0.2468	28.6505	335.392	842.286
0.247	28.1331	335.732	842.242
0.2472	27.4872	336.162	842.208
0.2474	27.1868	336.58	842.241
0.2476	26.9174	336.877	842.31
0.2478	26.7539	337.088	842.278
0.248	26.8133	337.329	842.418
0.2482	26.8957	337.428	842.697
0.2484	26.9702	337.448	842.888
0.2486	26.9789	337.605	843.15
0.2488	26.9081	337.728	843.457
0.249	26.872	337.886	843.678
0.2492	26.8857	337.973	843.967
0.2494	26.9491	337.916	844.356
0.2496	26.8473	337.867	844.752
0.2498	26.6975	338.03	845.285
0.25	26.7659	338.135	845.46
0.2502	26.6891	338.097	845.728
0.2504	26.6137	338.151	846.105
0.2506	26.629	338.311	846.15
0.2508	26.6217	338.37	846.02
0.251	26.3937	338.464	845.973
0.2512	26.3667	338.766	845.997
0.2514	26.4538	339.049	845.892
0.2516	26.4625	339.247	845.787
0.2518	26.5733	339.573	845.733
0.252	26.7128	340.122	845.763
0.2522	26.7622	340.556	845.806
0.2524	26.9655	340.867	845.891
0.2526	27.1507	341.131	846.01
0.2528	27.2225	341.395	846.224
0.253	27.5603	341.565	846.406
0.2532	27.9725	341.768	846.63
0.2534	28.1765	341.959	846.867
0.2536	28.4388	341.965	846.864
0.2538	28.8264	341.901	846.955
0.254	29.0153	341.864	847.323
0.2542	29.1725	341.81	847.752
0.2544	29.2002	341.677	848.118
0.2546	29.0877	341.497	848.345
0.2548	28.8461	341.516	848.458
0.255	28.4849	341.683	848.503
0.2552	28.0209	341.701	848.574
0.2554	27.6167	341.658	848.737
0.2556	26.8784	341.818	848.817
0.2558	26.1925	341.984	848.838
0.256	25.8216	342.086	849.045
0.2562	25.6524	342.312	849.253
0.2564	25.5129	342.616	849.277
0.2566	25.4234	342.925	849.434
0.2568	25.4204	343.303	849.575
0.257	25.5038	343.74	849.666
0.2572	25.5903	344.098	849.808
0.2574	25.7175	344.321	850.089
0.2576	25.9168	344.436	850.339
0.2578	26.2008	344.504	850.499
0.258	26.5867	344.835	850.54
0.2582	26.9388	345.162	850.61
0.2584	27.2606	345.179	850.759
0.2586	27.6054	345.25	850.814
0.2588	27.8023	345.467	850.849
0.259	27.9612	345.766	850.951
0.2592	28.2129	345.883	851.042
0.2594	28.3153	345.859	851.262
0.2596	28.3838	346.069	851.555
0.2598	28.4272	346.272	851.708
0.26	28.4809	346.321	851.891
0.2602	28.5373	346.341	852.055
0.2604	28.4789	346.317	852.189
0.2606	28.4408	346.347	852.404
0.2608	28.4559	346.384	852.672
0.261	28.4699	346.417	852.8
0.2612	28.4662	346.45	852.94
0.2614	28.4762	346.515	853.124
0.2616	28.5079	346.541	853.257
0.2618	28.5543	346.706	853.443
0.262	28.6832	346.819	853.542
0.2622	28.8891	346.967	853.689
0.2624	29.1952	347.134	853.902
0.2626	29.4222	347.449	854.064
0.2628	29.4959	347.755	854.204
0.263	29.6528	347.974	854.371
0.2632	30.1101	348.297	854.554
0.2634	30.2626	348.74	854.625
0.2636	29.9058	349.046	854.681
0.2638	29.4576	349.195	854.74
0.264	27.6548	349.457	854.789
0.2642	26.143	349.705	854.851
0.2644	25.4965	349.81	854.941
0.2646	25.1394	349.965	855
0.2648	24.7425	350.155	855.28
0.265	24.4317	350.524	855.555
0.2652	24.0185	350.717	855.714
0.2654	23.6306	350.635	855.894
0.2656	23.4945	350.716	856.206
0.2658	23.4581	350.788	856.519
0.266	23.3543	350.693	856.742
0.2662	23.2802	350.78	856.926
0.2664	23.385	350.879	857.037
0.2666	23.4721	350.852	857.273
0.2668	23.3813	350.854	857.53
0.267	23.419	350.926	857.641
0.2672	23.4918	351.063	857.671
0.2674	23.6066	351.331	857.757
0.2676	23.862	351.629	857.885
0.2678	23.9624	351.98	857.944
0.268	24.0245	352.284	858.059
0.2682	24.1974	352.541	858.218
0.2684	24.3833	352.724	858.379
0.2686	24.5459	353.033	858.402
0.2688	24.5813	353.183	858.315
0.269	24.5299	353.348	858.302
0.2692	24.4301	353.522	858.454
0.2694	24.1871	353.541	858.608
0.2696	23.9561	353.502	858.719
0.2698	23.7818	353.54	858.987
0.27	23.8309	353.572	859.161
0.2702	23.8733	353.627	859.301
0.2704	23.8967	353.534	859.601
0.2706	23.8322	353.418	859.896
0.2708	23.7054	353.481	860.104
0.271	23.5782	353.608	860.457
0.2712	23.4551	353.619	860.878
0.2714	23.3693	353.715	861.014
0.2716	23.1567	353.955	861.126
0.2718	22.9781	354.127	861.367
0.272	22.8913	354.289	861.462
0.2722	22.8302	354.603	861.531
0.2724	22.7979	354.821	861.705
0.2726	22.7915	355.039	861.781
0.2728	22.8422	355.373	861.858
0.273	22.9491	355.776	862
0.2732	22.9874	356.13	862.109
0.2734	23.0859	356.385	862.121
0.2736	23.0846	356.444	862.284
0.2738	23.0312	356.44	862.447
0.274	23.1243	356.633	862.606
0.2742	23.2648	356.703	862.744
0.2744	23.3563	356.848	862.895
0.2746	23.4377	357.144	863.146
0.2748	23.5452	357.344	863.3
0.275	23.4567	357.435	863.385
0.2752	23.4634	357.532	863.486
0.2754	23.5669	357.696	863.581
0.2756	23.6126	357.878	863.901
0.2758	23.8623	358.089	864.183
0.276	24.0652	358.132	864.207
0.2762	24.1567	358.158	864.252
0.2764	24.2281	358.36	864.321
0.2766	24.2532	358.666	864.316
0.2768	24.3039	358.98	864.381
0.277	24.6507	359.157	864.557
0.2772	25.0055	359.341	864.736
0.2774	25.15	359.381	864.873
0.2776	25.3032	359.343	865.24
0.2778	25.4678	359.394	865.601
0.278	25.7699	359.525	865.659
0.2782	26.129	359.637	865.842
0.2784	26.2986	359.586	865.969
0.2786	26.4161	359.564	866.039
0.2788	26.5329	359.644	866.276
0.279	26.6437	359.713	866.56
0.2792	26.6775	359.894	866.788
0.2794	26.6951	360.299	867.016
0.2796	26.8507	360.51	867.195
0.2798	26.9478	360.536	867.258
0.28	26.9365	360.684	867.299
0.2802	26.9982	360.856	867.42
0.2804	27.0857	360.956	867.55
0.2806	27.0383	361.219	867.638
0.2808	26.9158	361.646	867.574
0.281	27.0216	362.054	867.626
0.2812	27.1484	362.326	867.613
0.2814	27.1985	362.581	867.58
0.2816	27.3554	362.812	867.65
0.2818	27.5386	363.002	867.828
0.282	27.5513	363.075	868.1
0.2822	27.6765	363.249	868.271
0.2824	27.9378	363.464	868.581
0.2826	28.1354	363.584	868.828
0.2828	28.3177	363.692	869.03
0.283	28.3891	363.869	869.302
0.2832	28.539	364.051	869.691
0.2834	28.8611	364.123	870.122
0.2836	29.2156	364.289	870.458
0.2838	29.6778	364.635	870.774
0.284	30.0737	364.86	870.914
0.2842	30.2663	364.951	870.969
0.2844	30.4332	364.967	870.946
0.2846	30.5297	365.03	870.925
0.2848	30.6632	365.198	870.848
0.285	30.783	365.378	870.772
0.2852	30.7633	365.444	870.595
0.2854	30.7964	365.557	870.513
0.2856	30.8204	365.651	870.533
0.2858	30.7914	365.674	870.579
0.286	30.8751	365.799	870.738
0.2862	31.0263	365.936	870.861
0.2864	31.0727	366.024	870.915
0.2866	31.1989	366.138	871.109
0.2868	31.3928	366.259	871.471
0.287	31.4843	366.347	871.809
0.2872	31.5778	366.521	872.19
0.2874	31.7316	366.725	872.541
0.2876	31.9867	366.928	872.816
0.2878	32.2103	367.092	873.263
0.288	32.3338	367.341	873.669
0.2882	32.5077	367.622	874.021
0.2884	32.8962	367.921	874.339
0.2886	33.1592	368.038	874.6
0.2888	33.3508	368.215	874.754
0.289	33.6496	368.485	874.813
0.2892	33.8762	368.613	874.794
0.2894	34.0471	368.798	874.789
0.2896	34.2237	369.077	874.819
0.2898	34.4029	369.358	874.822
0.29	34.498	369.476	874.919
0.2902	34.5618	369.397	875.008
0.2904	34.6439	369.49	874.916
0.2906	34.7177	369.794	874.814
0.2908	34.7441	369.857	874.732
0.291	34.7083	369.865	874.722
0.2912	34.7751	369.998	874.887
0.2914	34.7808	370.16	874.908
0.2916	34.7174	370.291	874.939
0.2918	34.7177	370.51	875.234
0.292	34.8599	370.782	875.568
0.2922	35.0404	371.038	875.844
0.2924	35.16	371.284	876.201
0.2926	35.3592	371.442	876.505
0.2928	35.5722	371.611	876.622
0.293	35.7457	371.948	876.814
0.2932	35.9587	372.269	876.993
0.2934	36.3139	372.534	877.139
0.2936	36.6473	372.75	877.318
0.2938	36.9804	372.783	877.405
0.294	37.131	372.843	877.453
0.2942	37.2281	372.818	877.564
0.2944	37.3042	372.829	877.752
0.2946	37.3339	372.743	877.8
0.2948	37.4457	372.592	877.893
0.295	37.5151	372.501	878.021
0.2952	37.5555	372.617	878.136
0.2954	37.7508	372.662	878.399
0.2956	37.7758	372.683	878.453
0.2958	37.7238	372.725	878.503
0.296	37.644	372.939	878.711
0.2962	37.6126	373.122	878.911
0.2964	37.5572	373.262	879.267
0.2966	37.6049	373.63	879.49
0.2968	37.7298	374.068	879.626
0.297	37.8269	374.464	879.71
0.2972	38.0148	374.785	879.669
0.2974	38.405	374.972	879.66
0.2976	38.7248	375.356	879.758
0.2978	38.9327	375.7	879.763
0.298	39.12	375.795	879.833
0.2982	39.405	376.007	880.021
0.2984	39.633	376.386	880.009
0.2986	39.8667	376.511	880.037
0.2988	40.0219	376.369	880.178
0.299	40.2221	376.326	880.369
0.2992	40.5356	376.372	880.581
0.2994	40.7395	376.362	880.826
0.2996	40.9061	376.305	881.051
0.2998	41.103	376.329	881.326
0.3	41.2021	376.324	881.716
0.3002	41.2132	376.276	882.005
0.3004	41.3153	376.23	882.11
0.3006	41.3807	376.269	882.226
0.3008	41.3954	376.382	882.323
0.301	41.3934	376.47	882.366
0.3012	41.4522	376.603	882.42
0.3014	41.367	376.823	882.495
0.3016	41.2098	377.207	882.612
0.3018	41.2192	377.427	882.616
0.302	41.2933	377.71	882.704
0.3022	41.3884	378.084	882.696
0.3024	41.5269	378.335	882.749
0.3026	41.6938	378.448	882.904
0.3028	41.8747	378.423	882.936
0.303	42.1725	378.414	883.091
0.3032	42.5289	378.626	883.256
0.3034	42.8047	378.776	883.371
0.3036	42.9489	378.898	883.574
0.3038	43.3681	379.124	883.877
0.304	43.9976	379.333	884.167
0.3042	44.4329	379.488	884.277
0.3044	44.6231	379.556	884.499
0.3046	44.7566	379.694	884.924
0.3048	44.9045	380.018	885.142
0.305	44.9415	380.19	885.348
0.3052	45.0797	380.183	885.736
0.3054	45.2303	380.282	885.925
0.3056	45.2436	380.519	885.881
0.3058	45.1842	380.783	885.868
0.306	45.1265	381.02	885.951
0.3062	45.0393	381.195	885.969
0.3064	44.9586	381.445	885.95
0.3066	45.0664	381.595	885.915
0.3068	45.1642	381.479	885.846
0.307	45.1064	381.654	885.95
0.3072	45.1709	381.878	886.045
0.3074	45.2944	381.894	886.179
0.3076	45.3141	382.008	886.264
0.3078	45.4082	382.283	886.321
0.308	45.7346	382.438	886.456
0.3082	45.9786	382.583	886.618
0.3084	46.1932	382.808	886.782
0.3086	46.5628	383.199	886.859
0.3088	46.7483	383.529	886.899
0.309	47.0965	383.671	887.016
0.3092	47.497	383.907	887.191
0.3094	47.738	384.081	887.273
0.3096	47.981	384.125	887.401
0.3098	48.1769	384.365	887.537
0.31	48.3008	384.511	887.664
0.3102	48.3502	384.542	887.797
0.3104	48.3856	384.486	887.91
0.3106	48.3785	384.502	887.999
0.3108	48.3145	384.547	888.09
0.311	48.2854	384.554	888.259
0.3112	48.2173	384.66	888.31
0.3114	48.1172	384.783	888.553
0.3116	48.2337	384.789	888.857
0.3118	48.3235	384.764	889.006
0.312	48.2737	384.754	889.117
0.3122	48.3452	384.899	889.351
0.3124	48.4386	385.142	889.553
0.3126	48.5615	385.368	889.705
0.3128	48.8719	385.397	889.865
0.313	49.1693	385.584	890.071
0.3132	49.4166	385.934	890.262
0.3134	49.7254	386.102	890.56
0.3136	50.1152	386.321	890.745
0.3138	50.3402	386.599	890.748
0.314	50.675	386.814	890.678
0.3142	51.0598	387.116	890.742
0.3144	51.3432	387.417	890.886
0.3146	51.6663	387.503	890.796
0.3148	51.9998	387.576	890.783
0.315	52.1713	387.773	890.914
0.3152	52.3099	387.922	890.9
0.3154	52.3466	387.913	890.92
0.3156	52.2328	387.981	891.118
0.3158	52.2692	387.863	891.317
0.316	52.2868	387.853	891.423
0.3162	52.189	387.975	891.602
0.3164	52.0993	387.973	891.83
0.3166	51.9761	388.114	892.061
0.3168	51.7882	388.556	892.218
0.317	51.6219	388.902	892.288
0.3172	51.7475	389.069	892.511
0.3174	51.9077	389.346	892.76
0.3176	51.9614	389.521	892.963
0.3178	52.0906	389.572	893.087
0.318	52.2311	389.73	893.131
0.3182	52.4264	389.886	893.151
0.3184	52.7097	390.024	893.275
0.3186	53.1373	390.072	893.38
0.3188	53.631	390.129	893.38
0.319	53.9815	390.187	893.617
0.3192	54.1303	390.17	893.752
0.3194	54.3266	390.116	893.794
0.3196	54.847	390.14	893.881
0.3198	55.4017	390.182	893.925
0.32	55.7719	390.239	893.948
0.3202	56.11	390.369	893.989
0.3204	56.3383	390.486	894.108
0.3206	56.3761	390.738	894.34
0.3208	56.3053	390.949	894.459
0.321	56.2839	391.16	894.653
0.3212	56.316	391.476	894.947
0.3214	56.1981	391.883	895.24
0.3216	56.0449	392.31	895.661
0.3218	55.9381	392.627	895.846
0.322	55.8897	392.793	896.012
0.3222	55.8777	392.894	896.209
0.3224	55.8387	393.044	896.455
0.3226	55.8123	393.225	896.584
0.3228	55.9064	393.358	896.733
0.323	55.9108	393.484	896.769
0.3232	56.0146	393.626	896.804
0.3234	56.2839	393.769	896.911
0.3236	56.6738	393.832	896.991
0.3238	56.9301	393.668	896.999
0.324	57.1251	393.515	897.019
0.3242	57.4091	393.503	897.038
0.3244	57.7706	393.291	897.056
0.3246	58.1148	393.028	897.054
0.3248	58.301	393.047	897.017
0.325	58.6942	393.071	897.045
0.3252	58.9012	393.102	897.066
0.3254	58.8294	393.221	897.126
0.3256	58.7987	393.565	897.212
0.3258	58.8491	393.767	897.253
0.326	58.8107	393.977	897.318
0.3262	58.7616	394.374	897.504
0.3264	58.7429	394.772	897.863
0.3266	58.6942	395.059	898.28
0.3268	58.6284	395.422	898.575
0.327	58.6148	395.742	898.883
0.3272	58.7466	395.911	899.266
0.3274	58.8744	395.976	899.47
0.3276	59.035	396.083	899.711
0.3278	59.3758	396.031	899.773
0.328	59.6765	395.842	899.858
0.3282	60.1041	395.76	900.09
0.3284	60.5571	395.835	900.284
0.3286	60.9115	395.75	900.49
0.3288	61.3111	395.691	900.763
0.329	61.6529	395.696	900.89
0.3292	61.9243	395.661	900.914
0.3294	62.1833	395.638	900.961
0.3296	62.3899	395.718	901.106
0.3298	62.5604	395.948	901.284
0.33	62.6138	396.203	901.354
0.3302	62.6866	396.483	901.203
0.3304	62.7724	396.853	901.12
0.3306	62.7494	397.233	901.123
0.3308	62.5948	397.612	901.226
0.331	62.5431	398.06	901.368
0.3312	62.3779	398.435	901.649
0.3314	62.1686	398.641	901.712
0.3316	61.955	398.848	901.738
0.3318	61.9933	398.954	901.807
0.332	62.2627	398.916	901.838
0.3322	62.3705	398.973	901.997
0.3324	62.3862	399.003	902.239
0.3326	62.5371	398.828	902.485
0.3328	62.7644	398.683	902.629
0.333	63.0087	398.632	902.714
0.3332	63.2777	398.419	902.875
0.3334	63.6082	398.373	903.007
0.3336	63.8933	398.407	903.212
0.3338	64.0935	398.245	903.386
0.334	64.3232	398.151	903.466
0.3342	64.658	398.056	903.469
0.3344	64.9083	398.024	903.5
0.3346	65.1797	398.087	903.497
0.3348	65.4123	398.125	903.463
0.335	65.6239	398.294	903.467
0.3352	65.7408	398.556	903.507
0.3354	65.8653	398.756	903.556
0.3356	65.9614	398.993	903.662
0.3358	66.1433	399.085	903.811
0.336	66.199	399.284	903.883
0.3362	66.2117	399.491	904.136
0.3364	66.2898	399.611	904.32
0.3366	66.2965	399.678	904.481
0.3368	66.2541	399.764	904.813
0.337	66.3135	399.885	905.254
0.3372	66.3743	399.691	905.589
0.3374	66.3853	399.553	905.87
0.3376	66.5572	399.467	906.098
0.3378	66.8019	399.466	906.427
0.338	67.0182	399.49	906.729
0.3382	67.2665	399.421	906.865
0.3384	67.617	399.438	906.995
0.3386	67.8313	399.553	907.047
0.3388	68.0098	399.646	907.088
0.339	68.2108	399.616	907.046
0.3392	68.4114	399.564	907.015
0.3394	68.5466	399.509	906.991
0.3396	68.656	399.493	907.068
0.3398	68.7175	399.473	907.113
0.34	68.9738	399.332	906.978
0.3402	69.132	399.337	906.881
0.3404	69.2211	399.353	906.893
0.3406	69.1891	399.372	906.885
0.3408	69.1053	399.446	906.921
0.341	69.1561	399.481	907.088
0.3412	69.0636	399.406	907.243
0.3414	68.9912	399.292	907.297
0.3416	68.9645	399.098	907.448
0.3418	68.9892	399.058	907.729
0.342	69.116	399.17	907.975
0.3422	69.3637	399.257	908.278
0.3424	69.4832	399.309	908.615
0.3426	69.6814	399.338	908.877
0.3428	69.9995	399.152	909.046
0.343	70.2105	399.142	909.247
0.3432	70.3881	399.195	909.469
0.3434	70.6791	399.219	909.443
0.3436	70.9118	399.392	909.333
0.3438	71.2292	399.493	909.325
0.344	71.5757	399.474	909.281
0.3442	72.0039	399.45	909.271
0.3444	72.292	399.383	909.403
0.3446	72.4192	399.212	909.595
0.3448	72.5747	398.949	909.809
0.345	72.6531	398.758	909.773
0.3452	72.6137	398.724	909.824
0.3454	72.534	398.607	910
0.3456	72.3878	398.566	910.17
0.3458	72.2192	398.638	910.355
0.346	71.9622	398.832	910.572
0.3462	71.8324	399.029	910.866
0.3464	72.0577	399.256	911.042
0.3466	72.2306	399.424	911.155
0.3468	72.1378	399.698	911.314
0.347	71.9338	400.108	911.606
0.3472	71.8333	400.392	911.916
0.3474	71.792	400.702	912.021
0.3476	71.7803	401.098	911.929
0.3478	71.8734	401.288	912.002
0.348	71.8814	401.299	912.192
0.3482	71.7583	401.488	912.298
0.3484	71.9392	401.586	912.311
0.3486	72.2556	401.645	912.335
0.3488	72.3177	401.793	912.427
0.349	72.4038	401.904	912.431
0.3492	72.5981	401.951	912.453
0.3494	72.6288	402.038	912.526
0.3496	72.7032	401.921	912.658
0.3498	72.9318	401.867	912.901
0.35	73.0864	401.92	913.056
0.3502	73.2503	401.971	913.178
0.3504	73.1965	402.021	913.419
0.3506	73.0714	402.112	913.567
0.3508	72.9308	402.16	913.612
0.351	72.7122	402.308	913.708
0.3512	72.4802	402.504	913.82
0.3514	72.3718	402.821	913.989
0.3516	72.2185	402.935	914.165
0.3518	72.1558	403.085	914.196
0.352	72.2422	403.393	914.275
0.3522	72.2916	403.506	914.453
0.3524	72.3183	403.423	914.527
0.3526	72.3224	403.49	914.569
0.3528	72.4278	403.649	914.713
0.353	72.525	403.58	914.845
0.3532	72.6678	403.633	914.934
0.3534	72.9025	403.96	915.022
0.3536	73.0357	404.16	915.207
0.3538	73.088	404.326	915.336
0.354	73.085	404.621	915.438
0.3542	73.1151	404.701	915.702
0.3544	73.2252	404.789	916
0.3546	73.1678	404.995	916.127
0.3548	73.0196	405.15	916.254
0.355	72.8137	405.121	916.46
0.3552	72.4779	405.085	916.759
0.3554	72.1491	405.06	916.835
0.3556	71.824	405.179	916.91
0.3558	71.4004	405.226	917.022
0.356	70.9782	405.109	917.028
0.3562	70.4828	404.928	917.02
0.3564	70.1007	404.799	917.081
0.3566	69.6791	404.753	917.076
0.3568	69.4611	404.868	917.125
0.357	69.1801	404.958	917.211
0.3572	68.8263	404.895	917.24
0.3574	68.6273	404.662	917.253
0.3576	68.5075	404.413	917.416
0.3578	68.4952	404.372	917.544
0.358	68.6564	404.509	917.648
0.3582	68.7852	404.717	917.921
0.3584	68.9404	404.873	918.305
0.3586	68.9131	404.902	918.428
0.3588	68.9715	404.991	918.544
0.359	69.1874	405.059	918.688
0.3592	69.2625	405.053	918.743
0.3594	69.2932	405.031	919.014
0.3596	69.3887	404.904	919.419
0.3598	69.5122	404.638	919.733
0.36	69.5482	404.634	919.961
0.3602	69.5049	404.67	920.011
0.3604	69.4668	404.463	920.035
0.3606	69.4635	404.422	920.111
0.3608	69.3473	404.307	920.087
0.361	69.2836	404.03	920.055
0.3612	69.3113	403.878	920.218
0.3614	69.2699	404.101	920.281
0.3616	69.1684	404.27	920.378
0.3618	69.1183	404.36	920.549
0.362	68.9368	404.387	920.682
0.3622	68.627	404.407	920.816
0.3624	68.358	404.435	920.962
0.3626	68.0956	404.628	920.988
0.3628	67.9775	404.841	921.07
0.363	67.9634	405.022	921.223
0.3632	67.9381	405.352	921.421
0.3634	67.9187	405.584	921.667
0.3636	67.856	405.687	921.834
0.3638	67.8049	405.959	921.954
0.364	67.8396	406.19	922.134
0.3642	68.0766	406.385	922.339
0.3644	68.4184	406.41	922.357
0.3646	68.8149	406.405	922.423
0.3648	69.0926	406.519	922.586
0.365	69.3033	406.58	922.614
0.3652	69.4294	406.537	922.647
0.3654	69.5112	406.538	922.576
0.3656	69.7215	406.556	922.52
0.3658	69.9765	406.483	922.573
0.366	70.1564	406.505	922.567
0.3662	70.2883	406.688	922.535
0.3664	70.2278	406.862	922.672
0.3666	70.2596	407.038	922.792
0.3668	70.2823	407.147	922.859
0.367	70.0316	407.116	923.049
0.3672	69.9792	407.244	923.31
0.3674	69.9154	407.51	923.551
0.3676	69.617	407.735	923.809
0.3678	69.354	407.959	924.112
0.368	69.3043	408.378	924.411
0.3682	69.2165	408.615	924.662
0.3684	69.0185	408.535	924.809
0.3686	69.0195	408.39	925.061
0.3688	69.101	408.512	925.315
0.369	69.2432	408.876	925.357
0.3692	69.5209	408.885	925.417
0.3694	69.9284	409.029	925.475
0.3696	70.3173	409.243	925.555
0.3698	70.619	409.193	925.802
0.37	70.9789	409.092	925.963
0.3702	71.3397	409.173	925.944
0.3704	71.6544	409.279	926.007
0.3706	72.0079	409.353	926.094
0.3708	72.2402	409.474	926.105
0.371	72.2896	409.678	926.021
0.3712	72.286	409.866	925.947
0.3714	72.1678	409.918	925.865
0.3716	72.0153	410.048	925.844
0.3718	71.9041	410.256	925.944
0.372	71.7205	410.397	926.177
0.3722	71.4929	410.487	926.462
0.3724	71.2449	410.526	926.941
0.3726	70.9481	410.431	927.316
0.3728	70.7379	410.435	927.534
0.373	70.5409	410.739	927.831
0.3732	70.5423	410.973	928.171
0.3734	70.6421	411.029	928.187
0.3736	70.7749	411.101	928.311
0.3738	70.9712	411.16	928.405
0.374	71.2402	411.083	928.497
0.3742	71.7696	411.066	928.505
0.3744	72.2032	410.966	928.618
0.3746	72.5009	410.822	928.587
0.3748	72.8698	410.782	928.37
0.375	73.1321	410.849	928.323
0.3752	73.3397	410.85	928.319
0.3754	73.5286	410.88	928.322
0.3756	73.6348	411.07	928.489
0.3758	73.8741	411.146	928.712
0.376	74.0257	411.336	928.838
0.3762	74.0407	411.521	928.998
0.3764	74.0564	411.672	929.135
0.3766	73.9052	411.79	929.347
0.3768	73.8034	412.021	929.706
0.377	73.7396	412.247	929.958
0.3772	73.6271	412.435	930.139
0.3774	73.5794	412.617	930.383
0.3776	73.5126	412.77	930.595
0.3778	73.4783	413.008	930.801
0.378	73.6071	413.195	931.073
0.3782	73.6829	413.261	931.166
0.3784	73.7249	413.365	931.142
0.3786	73.8578	413.628	931.283
0.3788	73.9976	413.764	931.401
0.379	74.1812	413.946	931.468
0.3792	74.3651	414.018	931.537
0.3794	74.5434	413.994	931.64
0.3796	74.7113	414.101	931.62
0.3798	75.0691	414.145	931.728
0.38	75.3388	414.177	931.765
0.3802	75.4806	414.204	931.665
0.3804	75.6756	414.248	931.701
0.3806	75.9399	414.414	931.769
0.3808	76.1125	414.543	931.694
0.381	76.2046	414.597	931.827
0.3812	76.1809	414.576	932.08
0.3814	76.0988	414.588	932.223
0.3816	76.0828	414.52	932.318
0.3818	76.0027	414.493	932.429
0.382	75.8859	414.584	932.534
0.3822	75.9049	414.613	932.671
0.3824	75.9609	414.604	932.97
0.3826	75.9352	414.551	933.233
0.3828	75.9426	414.433	933.473
0.383	75.99	414.542	933.681
0.3832	76.0591	414.88	933.925
0.3834	76.2213	415.098	934.228
0.3836	76.1639	415.087	934.314
0.3838	76.1202	415.036	934.348
0.384	76.276	414.995	934.674
0.3842	76.4429	414.856	934.944
0.3844	76.6439	414.826	935.093
0.3846	76.993	414.88	935.365
0.3848	77.2911	414.96	935.582
0.385	77.5972	415.177	935.64
0.3852	77.8508	415.427	935.608
0.3854	78.0508	415.52	935.698
0.3856	78.189	415.695	935.691
0.3858	78.3959	415.948	935.891
0.386	78.4911	415.932	936.016
0.3862	78.5384	415.868	935.912
0.3864	78.7567	415.929	935.826
0.3866	78.9103	415.997	935.779
0.3868	78.8692	415.961	935.697
0.387	78.8278	415.948	935.593
0.3872	78.7344	416.147	935.586
0.3874	78.6179	416.196	935.836
0.3876	78.4627	416.27	936.056
0.3878	78.3195	416.489	936.291
0.388	78.1169	416.702	936.579
0.3882	77.9253	416.899	936.731
0.3884	77.8218	417.14	936.891
0.3886	77.75	417.366	937.193
0.3888	77.5594	417.521	937.318
0.389	77.5324	417.818	937.433
0.3892	77.7657	417.989	937.649
0.3894	77.7414	418.036	937.809
0.3896	77.9453	418.178	937.919
0.3898	78.2904	418.177	938.187
0.39	78.4009	418.147	938.31
0.3902	78.5728	418.35	938.322
0.3904	78.8646	418.452	938.401
0.3906	79.1563	418.471	938.431
0.3908	79.5381	418.553	938.421
0.391	79.9377	418.576	938.422
0.3912	80.2241	418.63	938.28
0.3914	80.4313	418.658	938.139
0.3916	80.5882	418.633	938.096
0.3918	80.651	418.664	938.097
0.392	80.7825	418.848	938.242
0.3922	80.8442	419.092	938.573
0.3924	80.8099	419.264	938.869
0.3926	80.7628	419.463	939.067
0.3928	80.5986	419.673	939.237
0.393	80.3593	419.93	939.496
0.3932	80.2104	420.168	939.754
0.3934	80.0255	420.341	939.994
0.3936	79.8542	420.675	940.344
0.3938	79.8028	420.999	940.616
0.394	79.7231	421.238	940.872
0.3942	79.6433	421.349	941.113
0.3944	79.7144	421.269	941.291
0.3946	79.8369	421.205	941.399
0.3948	79.9424	421.357	941.6
0.395	80.1363	421.507	941.831
0.3952	80.2818	421.528	941.852
0.3954	80.5385	421.601	941.873
0.3956	80.7251	421.655	941.881
0.3958	80.8896	421.672	941.856
0.396	81.1313	421.725	941.779
0.3962	81.1964	421.813	941.82
0.3964	81.0859	422.008	941.826
0.3966	81.0165	422.148	941.808
0.3968	80.9864	422.133	941.846
0.397	80.9611	422.137	941.836
0.3972	80.8265	422.275	941.819
0.3974	80.6723	422.339	941.879
0.3976	80.5405	422.516	942.017
0.3978	80.2451	422.788	942.176
0.398	79.9884	422.965	942.362
0.3982	79.8869	423.127	942.601
0.3984	79.8546	423.524	942.798
0.3986	79.7217	423.689	943.043
0.3988	79.7137	423.529	943.298
0.399	79.7094	423.548	943.531
0.3992	79.7504	423.634	943.76
0.3994	79.8936	423.689	944.105
[truncated: 398,005+ more rows]

## Sheet: Fig 2
	quasi 1D	error bar	2D
fc	p(fc)		p(fc)
-2.625	0.00553	0.00429	0.00259
-2.475	0.01381	0.00679	0.00259
-2.325	0.01934	0.00803	0
-2.175	0.03315	0.01051	0.00518
-2.025	0.03592	0.01094	0.00259
-1.875	0.03592	0.01094	0
-1.725	0.06631	0.01487	0.01814
-1.575	0.0746	0.01577	0.04925
-1.425	0.14367	0.02188	0.19181
-1.275	0.17682	0.02428	0.24365
-1.125	0.1934	0.02539	0.29549
-0.975	0.2597	0.02942	0.34215
-0.825	0.2901	0.0311	0.45101
-0.675	0.34535	0.03393	0.45619
-0.525	0.38679	0.03591	0.41731
-0.375	0.50559	0.04105	0.43287
-0.225	0.50007	0.04083	0.39658
-0.075	0.44758	0.03863	0.43287
0.075	0.44481	0.03851	0.37584
0.225	0.41995	0.03741	0.36288
0.375	0.32601	0.03297	0.33696
0.525	0.35917	0.0346	0.31623
0.675	0.27904	0.0305	0.28253
0.825	0.2155	0.0268	0.19959
0.975	0.21826	0.02697	0.1633
1.125	0.18511	0.02484	0.15034
1.275	0.11051	0.01919	0.11146
1.425	0.12709	0.02058	0.09331
1.575	0.06907	0.01517	0.08554
1.725	0.08012	0.01634	0.10109
1.875	0.0746	0.01577	0.06221
2.025	0.04973	0.01288	0.03888
2.175	0.03039	0.01006	0.04925
2.325	0.01934	0.00803	0.0311
2.475	0.02487	0.0091	0.03629
2.625	0.01934	0.00803	0.0311
2.775	0.01105	0.00607	0.02074
2.925	0.02763	0.0096	0.01037
3.075	0.00276	--	0.00518
3.225	0.00276	--	0.01037
3.375	0.00276	--	0.01296
3.525	0.00553	0.00429	0.01037
3.675	0.00829	0.00526	0.00778
3.825	0.00829	0.00526	0.00259
3.975	0	--	0.00778
4.125	0.00276	--	0.00259

## Sheet: Fig 3
	quasi-1D		2D
x (mm)	F (nN)	x (mm)	F (nN)
9.99949	134.964	10.0004	64.6355
10	134.945	10.0004	64.7027
10.0006	134.795	10.0006	64.6718
10.0006	134.618	10.0004	64.5749
9.99996	134.538	10.0005	64.5637
10.0001	134.541	10.0004	64.6572
10.0002	134.541	9.99999	64.7372
9.99979	134.393	9.99975	64.6842
9.99995	134.028	9.99967	64.3875
10.0001	133.496	9.9998	63.9172
10.0003	132.76	9.99985	63.3481
10.0005	132.201	9.99971	62.9587
10	131.558	9.99965	62.5146
9.99913	130.836	9.99948	62.0097
9.9977	130.038	9.99826	61.4472
9.9962	129.177	9.9964	60.8422
9.99461	128.252	9.9947	60.1973
9.99269	127.254	9.99295	59.5231
9.99132	126.18	9.99103	58.8064
9.98956	125.026	9.98893	58.0438
9.98677	123.802	9.98678	57.2309
9.98422	122.504	9.98443	56.3622
9.98217	121.145	9.98229	55.4387
9.98023	119.72	9.98008	54.4528
9.97793	118.246	9.97777	53.4235
9.97561	116.749	9.97582	52.3778
9.97388	115.245	9.9736	51.3263
9.97201	113.716	9.97153	50.2733
9.9696	112.182	9.9697	49.2244
9.96719	110.649	9.96762	48.1815
9.96519	109.122	9.96559	47.1401
9.9636	107.61	9.9639	46.09
9.96195	106.106	9.96192	45.0414
9.95947	104.604	9.95914	43.9919
9.95721	103.108	9.95689	42.9524
9.95561	101.628	9.95542	41.9168
9.95325	100.153	9.95367	40.8827
9.95091	98.6794	9.95157	39.8491
9.94934	97.2158	9.94915	38.8161
9.94735	95.7594	9.94711	37.7856
9.94526	94.307	9.94569	36.7595
9.94374	92.8541	9.94375	35.7336
9.94164	91.4078	9.94149	34.7106
9.93914	89.9575	9.93962	33.6874
9.9374	88.5091	9.93777	32.6741
9.93576	87.0699	9.93569	31.669
9.93376	85.6416	9.93381	30.6672
9.93162	84.2126	9.93187	29.6754
9.92932	82.7848	9.92933	28.6987
9.9273	81.3484	9.92697	27.7191
9.92534	79.9093	9.92527	26.7275
9.92304	78.4798	9.92345	25.719
9.92113	77.0506	9.92093	24.6969
9.91917	75.6211	9.91856	23.659
9.91676	74.1925	9.91703	22.61
9.915	72.7606	9.91501	21.5523
9.91369	71.3167	9.91265	20.4937
9.91166	69.8753	9.91103	19.4365
9.90905	68.4379	9.90947	18.3845
9.90678	66.9996	9.90754	17.3417
9.90504	65.5623	9.90554	16.298
9.90302	64.1233	9.90367	15.2532
9.90114	62.6786	9.90179	14.2029
9.89976	61.2225	9.89975	13.1453
9.89782	59.7659	9.89785	12.0951
9.89607	58.3118	9.89607	11.0571
9.89432	56.8616	9.89368	10.0278
9.8917	55.4126	9.89122	8.99775
9.88934	53.9572	9.88937	7.97121
9.88712	52.5175	9.88716	6.94662
9.88554	51.0917	9.88493	5.92527
9.88412	49.6618	9.88295	4.91607
9.88113	48.2292	9.88093	3.9195
9.8785	46.8006	9.87889	2.93781
9.87727	45.3684	9.87669	1.95975
9.87538	43.9397	9.87524	0.98052
9.87271	42.5243	9.8736	0.00312
9.87055	41.1266	9.871	-0.96225
9.86868	39.7357	9.86894	-1.92546
9.86681	38.3511	9.86684	-2.88675
9.86487	36.9714	9.86452	-3.852
9.86261	35.5943	9.86265	-4.82421
9.86069	34.2124	9.86074	-5.80527
9.85931	32.8274	9.85916	-6.78081
9.8575	31.4398	9.85731	-7.75254
9.85529	30.0478	9.85525	-8.73118
9.85334	28.6558	9.85386	-9.71107
9.85124	27.2635	9.85149	-10.6858
9.84903	25.8769	9.84858	-11.6472
9.84699	24.4926	9.84709	-12.6008
9.84503	23.1008	9.84533	-13.5543
9.84346	21.7139	9.84284	-14.5122
9.84151	20.3378	9.84106	-15.4724
9.83943	18.9652	9.83913	-16.4241
9.8378	17.586	9.83647	-17.3885
9.83546	16.2178	9.83426	-18.3553
9.83292	14.8646	9.83287	-19.3138
9.8307	13.5137	9.83116	-20.2598
9.82874	12.1596	9.82908	-21.2026
9.82668	10.7985	9.82746	-22.1314
9.82424	9.43482	9.82539	-23.0528
9.82266	8.06263	9.82267	-23.9723
9.82094	6.68943	9.82089	-24.8936
9.81863	5.32161	9.81955	-25.8164
9.81687	3.96449	9.81758	-26.7384
9.81504	2.61696	9.81561	-27.6592
9.81334	1.2737	9.81336	-28.5711
9.81163	-0.06256	9.81099	-29.4955
9.80897	-1.38721	9.80877	-30.4229
9.80664	-2.7159	9.80639	-31.3429
9.80527	-4.03002	9.8046	-32.2722
9.80302	-5.34737	9.80297	-33.197
9.80044	-6.68859	9.80079	-34.1174
9.79892	-8.0324	9.79881	-35.041
9.79723	-9.37163	9.79712	-35.9841
9.79523	-10.7054	9.79546	-36.9172
9.7932	-12.0311	9.79354	-37.8361
9.7909	-13.3519	9.7911	-38.7424
9.78879	-14.6702	9.78874	-39.6467
9.78696	-15.9747	9.7869	-40.5422
9.78544	-17.2679	9.78473	-41.4389
9.78329	-18.5607	9.78264	-42.3407
9.78042	-19.8504	9.78131	-43.2465
9.77842	-21.1408	9.77946	-44.1451
9.77668	-22.4381	9.77698	-45.0363
9.77471	-23.7424	9.77499	-45.9328
9.77293	-25.0417	9.7736	-46.8323
9.77048	-26.3348	9.77131	-47.7214
9.76846	-27.629	9.76843	-48.5887
9.76718	-28.9258	9.76684	-49.4423
9.76523	-30.2233	9.76511	-50.3043
9.76321	-31.5296	9.76251	-51.1593
9.76139	-32.8226	9.76039	-52.0161
9.75945	-34.0996	9.75837	-52.8704
9.75709	-35.3921	9.75645	-53.7286
9.75486	-36.6869	9.75505	-54.5841
9.75331	-37.9781	9.7531	-55.4316
9.75126	-39.2718	9.75071	-56.2681
9.749	-40.5588	9.74886	-57.0967
9.74693	-41.8361	9.74677	-57.913
9.74456	-43.1208	9.74445	-58.7309
9.74259	-44.4043	9.74262	-59.5501
9.7407	-45.6946	9.74124	-60.3633
9.73857	-46.9821	9.73951	-61.1719
9.73671	-48.27	9.73686	-61.9763
9.73483	-49.5543	9.73466	-62.7857
9.73272	-50.8242	9.73293	-63.5913
9.73059	-52.082	9.73105	-64.3757
9.72857	-53.3341	9.72947	-65.1432
9.72645	-54.5883	9.72726	-65.8897
9.72469	-55.8448	9.72494	-66.6199
9.72344	-57.0971	9.7233	-67.3274
9.72193	-58.3403	9.72124	-68.0284
9.7195	-59.5934	9.71891	-68.7171
9.71657	-60.8492	9.71688	-69.3983
9.71431	-62.089	9.71504	-70.0607
9.71276	-63.3279	9.71309	-70.7007
9.71125	-64.5671	9.71084	-71.3336
9.70902	-65.8019	9.70873	-71.9488
9.70667	-67.0379	9.70658	-72.5512
9.70487	-68.2789	9.70456	-73.138
9.70284	-69.5173	9.70282	-73.7003
9.7008	-70.7639	9.70022	-74.2492
9.69902	-72.0036	9.69809	-74.7904
9.69718	-73.2421	9.69742	-75.326
9.69497	-74.4756	9.69572	-75.8446
9.69257	-75.691	9.69305	-76.3355
9.69063	-76.9002	9.69114	-76.7936
9.68861	-78.1231	9.68894	-77.2255
9.68667	-79.3424	9.68662	-77.6381
9.68495	-80.5557	9.68497	-78.0316
9.68267	-81.7675	9.6828	-78.401
9.68082	-82.9753	9.68073	-78.746
9.6794	-84.1909	9.67917	-79.0593
9.67723	-85.4012	9.67691	-79.3508
9.67486	-86.6086	9.67434	-79.6202
9.67269	-87.8126	9.67243	-79.8548
9.67071	-89.0055	9.67112	-80.0477
9.66913	-90.1935	9.66909	-80.1908
9.66724	-91.3729	9.66672	-80.3077
9.66483	-92.5652	9.66508	-80.4061
9.6628	-93.7631	9.66285	-80.5006
9.66079	-94.9571	9.66049	-80.5962
9.65869	-96.1415	9.65914	-80.6892
9.65683	-97.3263	9.65719	-80.7842
9.65481	-98.5106	9.65453	-80.876
9.65299	-99.6946	9.65267	-80.9763
9.65076	-100.877	9.65106	-81.076
9.64851	-102.055	9.64895	-81.1695
9.647	-103.217	9.64659	-81.2661
9.64492	-104.381	9.64423	-81.3657
9.6426	-105.556	9.64275	-81.4808
9.64074	-106.724	9.64138	-81.6236
9.63906	-107.895	9.63908	-81.8001
9.63697	-109.065	9.63709	-81.9929
9.63471	-110.233	9.63526	-82.2031
9.63298	-111.387	9.63277	-82.42
9.63096	-112.525	9.63062	-82.6496
9.62893	-113.661	9.62871	-82.8927
9.62735	-114.785	9.62685	-83.1525
9.625	-115.908	9.62535	-83.408
9.62246	-117.014	9.62336	-83.6367
9.62092	-118.115	9.62126	-83.8283
9.619	-119.229	9.61915	-83.9721
9.61653	-120.343	9.61661	-84.064
9.61453	-121.447	9.61442	-84.1006
9.61242	-122.532	9.61266	-84.0837
9.61024	-123.595	9.61084	-84.0293
9.60831	-124.649	9.60896	-83.9617
9.60634	-125.714	9.60699	-83.8968
9.6046	-126.783	9.60478	-83.8296
9.60298	-127.839	9.60289	-83.7653
9.60123	-128.869	9.6011	-83.6997
9.59928	-129.895	9.59896	-83.6394
9.59686	-130.921	9.59688	-83.5762
9.59435	-131.93	9.59482	-83.5236
9.59238	-132.919	9.59263	-83.4667
9.59114	-133.903	9.59041	-83.4076
9.58937	-134.894	9.58823	-83.3486
9.58658	-135.885	9.58624	-83.2866
9.58435	-136.875	9.58456	-83.234
9.58281	-137.863	9.58273	-83.2194
9.58094	-138.852	9.58051	-83.245
9.57884	-139.836	9.57866	-83.3118
9.57673	-140.805	9.57712	-83.4322
9.57459	-141.765	9.57501	-83.5954
9.57306	-142.72	9.57268	-83.7778
9.57128	-143.666	9.57064	-83.9561
9.56861	-144.621	9.56879	-84.1022
9.56646	-145.571	9.56698	-84.2108
9.56462	-146.495	9.56517	-84.2781
9.56277	-147.404	9.56337	-84.3338
9.56121	-148.311	9.56114	-84.3891
9.55914	-149.218	9.55921	-84.4512
9.55683	-150.118	9.55737	-84.5042
9.5549	-151.004	9.5546	-84.5495
9.55278	-151.878	9.55249	-84.5847
9.55057	-152.745	9.55099	-84.6102
9.54862	-153.599	9.54884	-84.6181
9.54671	-154.428	9.54693	-84.599
9.54475	-155.236	9.54502	-84.565
9.54273	-156.028	9.54276	-84.502
9.5409	-156.803	9.54092	-84.3995
9.53888	-157.564	9.53871	-84.2762
9.53692	-158.301	9.53654	-84.1293
9.53516	-159.017	9.53513	-83.9544
9.53273	-159.71	9.53279	-83.7633
9.53046	-160.374	9.53031	-83.5736
9.52877	-161.02	9.52887	-83.3954
9.52702	-161.64	9.52718	-83.2303
9.52491	-162.24	9.52517	-83.0614
9.52258	-162.815	9.52315	-82.902
9.52096	-163.366	9.52095	-82.7356
9.51883	-163.887	9.51849	-82.5539
9.51634	-164.372	9.51635	-82.3587
9.5148	-164.816	9.51513	-82.1644
9.51286	-165.223	9.51345	-81.9568
9.51088	-165.599	9.51108	-81.7276
9.50903	-165.949	9.50888	-81.496
9.50663	-166.267	9.50656	-81.2735
9.50468	-166.565	9.50438	-81.0725
9.50298	-166.834	9.50231	-80.8988
9.50111	-167.067	9.50052	-80.7547
9.4989	-167.256	9.49889	-80.6399
9.49673	-167.39	9.49674	-80.5481
9.49481	-167.47	9.49463	-80.4914
9.49288	-167.447	9.49272	-80.4596
9.49117	-167.24	9.49086	-80.4554
9.48875	-166.686	9.48905	-80.4643
9.48619	-165.566	9.48704	-80.5015
9.48452	-164.062	9.48487	-80.5791
9.48285	-162.424	9.48263	-80.71
9.48076	-160.75	9.48059	-80.8853
9.47853	-159.059	9.47872	-81.0998
9.47655	-157.362	9.47685	-81.3458
9.47467	-155.672	9.47531	-81.6057
9.47253	-154.002	9.47332	-81.8672
9.47049	-152.352	9.47056	-82.1307
9.46884	-150.724	9.46837	-82.4046
9.46724	-149.104	9.46689	-82.67
9.46557	-147.502	9.46481	-82.923
9.46339	-145.916	9.46247	-83.1685
9.46085	-144.358	9.46082	-83.4056
9.45877	-142.825	9.45892	-83.6256
9.45682	-141.337	9.4566	-83.8252
9.45501	-139.907	9.45456	-83.9865
9.45302	-138.523	9.45283	-84.065
9.45059	-137.234	9.45121	-84.0747
9.44831	-136.138	9.44893	-84.0319
9.44634	-135.399	9.44642	-83.9747
9.44465	-135.239	9.44457	-83.9084
9.44258	-135.479	9.44282	-83.8268
9.44048	-135.865	9.44076	-83.723
9.4389	-136.307	9.43849	-83.6115
9.4366	-136.786	9.43669	-83.4927
9.4342	-137.277	9.43532	-83.3723
9.4327	-137.774	9.43291	-83.2591
9.43076	-138.263	9.43063	-83.1452
9.42857	-138.731	9.42902	-83.0281
9.42689	-139.179	9.42651	-82.9179
9.42509	-139.631	9.42435	-82.8237
9.42285	-140.074	9.423	-82.7537
9.42068	-140.51	9.42124	-82.7038
9.41913	-140.93	9.41878	-82.6558
9.4172	-141.347	9.41664	-82.62
9.41501	-141.752	9.41506	-82.5977
9.41265	-142.128	9.4127	-82.5995
9.40987	-142.478	9.41079	-82.6594
9.4082	-142.807	9.4092	-82.7613
9.40686	-143.092	9.4068	-82.8538
9.40481	-143.326	9.40476	-82.7445
9.40255	-143.509	9.40283	-81.8016
9.40051	-143.624	9.40048	-80.6254
9.39915	-143.68	9.39835	-79.4172
9.39733	-143.69	9.39659	-78.2074
9.39472	-143.658	9.39506	-77.0019
9.39241	-143.603	9.39319	-75.7982
9.39056	-143.526	9.39101	-74.5886
9.38876	-143.428	9.38929	-73.3805
9.38689	-143.347	9.38712	-72.1861
9.38518	-143.278	9.38467	-70.9995
9.38314	-143.207	9.38281	-69.8218
9.38079	-143.148	9.3809	-68.6499
9.37884	-143.108	9.37869	-67.4888
9.37691	-143.085	9.37625	-66.3467
9.37488	-143.079	9.37417	-65.224
9.37276	-143.073	9.37248	-64.1145
9.37078	-143.072	9.37073	-63.0137
9.36888	-143.09	9.3687	-61.9178
9.36671	-143.123	9.36681	-60.8455
9.36459	-143.176	9.36505	-59.8251
9.36238	-143.257	9.36263	-59.0328
9.36029	-143.367	9.36057	-59.0922
9.35864	-143.5	9.35912	-59.4047
9.35657	-143.654	9.3571	-59.7794
9.35419	-143.813	9.35467	-60.159
9.35248	-143.969	9.35277	-60.5195
9.35118	-144.119	9.35089	-60.8681
9.34939	-144.261	9.34849	-61.1833
9.34722	-144.411	9.34644	-61.46
9.34515	-144.549	9.34474	-61.708
9.34291	-144.681	9.34315	-61.9374
9.34038	-144.81	9.34137	-62.1435
9.33844	-144.948	9.33911	-62.3388
9.33711	-145.066	9.33694	-62.5254
9.33497	-145.161	9.33474	-62.7006
9.33248	-145.218	9.3324	-62.8652
9.33082	-145.266	9.33022	-63.0159
9.32921	-145.311	9.3283	-63.1436
9.32712	-145.363	9.32642	-63.2697
9.32498	-145.418	9.32453	-63.3888
9.32294	-145.47	9.32255	-63.4905
9.32054	-145.515	9.32049	-63.5804
9.31803	-145.566	9.31865	-63.6639
9.31631	-145.627	9.31691	-63.7443
9.31437	-145.695	9.31525	-63.8158
9.31204	-145.759	9.31324	-63.8825
9.3106	-145.794	9.31077	-63.9486
9.30903	-145.812	9.3088	-63.9983
9.307	-145.831	9.30693	-64.0537
9.305	-145.83	9.30465	-64.126
9.30259	-145.822	9.30271	-64.218
9.30033	-145.805	9.30085	-64.3283
9.29863	-145.78	9.29858	-64.4531
9.29703	-145.72	9.29659	-64.578
9.29462	-145.641	9.29488	-64.6919
9.29224	-145.552	9.29277	-64.7954
9.29064	-145.476	9.29026	-64.874
9.28832	-145.405	9.28776	-64.9277
9.28576	-145.321	9.28576	-64.9637
9.28403	-145.206	9.28383	-64.9696
9.28246	-145.075	9.28164	-64.9626
9.28068	-144.94	9.2799	-64.9618
9.27868	-144.791	9.27819	-64.9603
9.2765	-144.606	9.27594	-64.9558
9.27472	-144.371	9.27437	-64.9506
9.27298	-144.069	9.27301	-64.9444
9.27047	-143.729	9.27082	-64.9511
9.26798	-143.402	9.26876	-64.9644
9.26621	-143.093	9.26712	-64.9876
9.26488	-142.816	9.26529	-65.0359
9.26316	-142.566	9.26312	-65.1107
9.26091	-142.331	9.26106	-65.2002
9.25907	-142.106	9.25912	-65.3016
9.25705	-141.886	9.25716	-65.4168
9.2548	-141.667	9.25503	-65.549
9.25258	-141.442	9.25237	-65.7091
9.25023	-141.208	9.25011	-65.8764
9.24869	-140.954	9.24835	-66.0496
9.24723	-140.68	9.24655	-66.2429
9.24497	-140.406	9.24488	-66.4634
9.24237	-140.154	9.24269	-66.704
9.24016	-139.92	9.24052	-66.9547
9.2384	-139.7	9.23898	-67.2028
9.23634	-139.495	9.23706	-67.4556
9.23433	-139.315	9.23479	-67.716
9.23269	-139.178	9.23287	-67.9816
9.23071	-139.097	9.23115	-68.2498
9.22865	-139.055	9.22915	-68.5037
9.22714	-139.039	9.22708	-68.7535
9.22549	-139.017	9.22506	-69.0014
9.22347	-138.971	9.22291	-69.2458
9.22104	-138.902	9.22034	-69.4789
9.21835	-138.812	9.2183	-69.7045
9.21673	-138.703	9.21699	-69.9204
9.21482	-138.577	9.21494	-70.1249
9.21205	-138.442	9.21289	-70.3107
9.21049	-138.309	9.2108	-70.462
9.20902	-138.174	9.20849	-70.6003
9.20693	-138.042	9.20654	-70.7504
9.20489	-137.924	9.20464	-70.899
9.20294	-137.814	9.2031	-71.0559
9.20104	-137.703	9.20111	-71.2221
9.19867	-137.591	9.19873	-71.3791
9.19647	-137.483	9.19646	-71.5225
9.19476	-137.403	9.19408	-71.655
9.19273	-137.354	9.19247	-71.7792
9.19047	-137.335	9.19113	-71.8829
9.18864	-137.35	9.18872	-71.972
9.1869	-137.405	9.18626	-72.0464
9.18468	-137.489	9.18482	-72.1133
9.18276	-137.61	9.18308	-72.185
9.18102	-137.761	9.18067	-72.25
9.17883	-137.947	9.17882	-72.3102
9.17647	-138.161	9.17716	-72.3624
9.17435	-138.399	9.17503	-72.3998
9.17273	-138.656	9.17256	-72.4317
9.17086	-138.932	9.17052	-72.4566
9.16875	-139.227	9.16906	-72.4861
9.16708	-139.54	9.16689	-72.517
9.16501	-139.867	9.16451	-72.5483
9.16293	-140.189	9.16269	-72.5889
9.16113	-140.504	9.16069	-72.6321
9.1587	-140.805	9.15857	-72.6858
9.15666	-141.072	9.15678	-72.7606
9.1548	-141.28	9.15479	-72.8559
9.15255	-141.414	9.1524	-72.9512
9.15046	-141.481	9.15042	-73.0368
9.14812	-141.483	9.14856	-73.1106
9.14614	-141.431	9.14713	-73.1591
9.1446	-141.309	9.14561	-73.2097
9.14285	-141.106	9.14308	-73.2654
9.14092	-140.851	9.14069	-73.3269
9.1389	-140.563	9.13821	-73.4058
9.13689	-140.245	9.13621	-73.5005
9.13475	-139.9	9.13513	-73.6175
9.13261	-139.516	9.13306	-73.7595
9.13046	-139.078	9.13061	-73.9055
9.12868	-138.587	9.12878	-74.0563
9.12703	-138.023	9.12649	-74.2012
9.12464	-137.401	9.1245	-74.3372
9.12234	-136.748	9.12292	-74.4697
9.1207	-136.065	9.12082	-74.6038
9.11876	-135.37	9.11889	-74.7411
9.11658	-134.677	9.11687	-74.8855
9.11493	-133.987	9.11446	-75.0375
9.11324	-133.321	9.11229	-75.1987
9.11063	-132.69	9.1105	-75.361
9.10796	-132.106	9.1087	-75.5345
9.10626	-131.573	9.10675	-75.7299
9.10451	-131.096	9.10484	-75.9622
9.10278	-130.677	9.10257	-76.2065
9.10099	-130.325	9.10034	-76.4672
9.09836	-130.016	9.09891	-76.7291
9.09628	-129.735	9.09703	-76.9925
9.0947	-129.466	9.0945	-77.2551
9.0928	-129.188	9.09291	-77.5054
9.09082	-128.921	9.09125	-77.7348
9.08913	-128.699	9.08866	-77.9502
9.08758	-128.535	9.08622	-78.1673
9.08504	-128.441	9.08421	-78.3977
9.08248	-128.409	9.08249	-78.6459
9.08064	-128.415	9.08055	-78.8835
9.07884	-128.457	9.07867	-79.1112
9.07704	-128.522	9.077	-79.3319
9.07452	-128.602	9.07482	-79.5525
9.07225	-128.71	9.07251	-79.7739
9.07079	-128.851	9.07068	-79.9905
9.06881	-129.009	9.06896	-80.2187
9.06664	-129.173	9.06705	-80.4569
9.06469	-129.355	9.06517	-80.7062
9.06264	-129.542	9.06306	-80.9569
9.06054	-129.747	9.06089	-81.2306
9.05862	-129.975	9.05905	-81.5062
9.0568	-130.226	9.05705	-81.7862
9.05477	-130.483	9.05477	-82.0544
9.05259	-130.769	9.05241	-82.3146
9.05044	-131.093	9.05059	-82.5636
9.04853	-131.452	9.04881	-82.8026
9.04653	-131.841	9.04643	-83.036
9.04455	-132.25	9.04453	-83.2635
9.04271	-132.67	9.04257	-83.4834
9.04068	-133.098	9.04034	-83.7133
9.03891	-133.534	9.03864	-83.9689
9.03724	-133.984	9.03692	-84.2395
9.03513	-134.441	9.03487	-84.5245
9.03288	-134.89	9.03226	-84.7943
9.03092	-135.332	9.03018	-85.0458
9.02924	-135.766	9.02912	-85.2864
9.02687	-136.2	9.02706	-85.5064
9.0241	-136.628	9.02431	-85.6986
9.02219	-137.027	9.02252	-85.8672
9.02034	-137.401	9.02079	-86.0273
9.01815	-137.751	9.0189	-86.1421
9.01645	-138.075	9.01703	-86.2014
9.01491	-138.359	9.01468	-86.1844
9.01317	-138.589	9.01275	-86.0459
9.011	-138.761	9.01101	-85.5868
9.0086	-138.897	9.00871	-84.8863
9.00643	-139	9.00656	-84.0682
9.00442	-139.062	9.00489	-83.2125
9.00288	-139.097	9.00289	-82.3276
9.0013	-139.11	9.00023	-81.4354
8.99893	-139.108	8.99853	-80.5463
8.99644	-139.085	8.99732	-79.6638
8.99423	-139.032	8.99481	-78.7934
8.99244	-138.954	8.99248	-77.9297
8.99082	-138.865	8.9906	-77.0719
8.9887	-138.766	8.98855	-76.2186
8.98664	-138.666	8.98666	-75.3782
8.98481	-138.573	8.98449	-74.5558
8.98278	-138.487	8.9826	-73.7526
8.98051	-138.416	8.98073	-72.9797
8.97813	-138.374	8.97879	-72.2253
8.97608	-138.343	8.97722	-71.5156
8.97437	-138.325	8.97484	-70.8763
8.97238	-138.343	8.97244	-70.3231
8.9702	-138.415	8.97068	-69.8953
8.96859	-138.534	8.96847	-69.7935
8.96689	-138.689	8.96635	-69.9438
8.96478	-138.877	8.96471	-70.2215
8.9627	-139.092	8.96275	-70.5676
8.96058	-139.339	8.96029	-70.9569
8.95888	-139.627	8.95847	-71.3709
8.95712	-139.938	8.95699	-71.7867
8.95505	-140.276	8.955	-72.2022
8.95303	-140.646	8.95314	-72.6057
8.95079	-141.043	8.95126	-72.9933
8.94881	-141.469	8.94909	-73.3752
8.9469	-141.905	8.94689	-73.7488
8.94479	-142.337	8.94488	-74.1172
8.9429	-142.763	8.94273	-74.4985
8.94079	-143.177	8.94028	-74.8832
8.93861	-143.572	8.93812	-75.264
8.93646	-143.946	8.93606	-75.6444
8.9343	-144.308	8.93443	-76.0167
8.93268	-144.65	8.93298	-76.3783
8.93068	-144.946	8.93086	-76.7304
8.92847	-145.177	8.92903	-77.0793
8.92641	-145.303	8.92704	-77.4197
8.92405	-145.326	8.92435	-77.7554
8.92226	-145.255	8.92243	-78.1039
8.92079	-145.087	8.92054	-78.4461
8.91889	-144.826	8.91833	-78.7856
8.91679	-144.481	8.9166	-79.1242
8.91484	-144.076	8.91488	-79.4624
8.91288	-143.613	8.9132	-79.7997
8.91082	-143.108	8.911	-80.1418
8.90926	-142.575	8.90851	-80.475
8.90733	-142.012	8.90672	-80.7963
8.90468	-141.43	8.90456	-81.1175
8.90241	-140.838	8.90211	-81.3986
8.90058	-140.228	8.90039	-81.6046
8.8988	-139.61	8.89875	-81.7509
8.89681	-138.998	8.89701	-81.8298
8.89507	-138.374	8.89508	-81.864
8.89318	-137.743	8.89262	-81.869
8.89038	-137.115	8.8905	-81.8362
8.88839	-136.513	8.88863	-81.7675
8.88717	-135.96	8.88675	-81.6663
8.88503	-135.495	8.8851	-81.5357
8.88276	-135.102	8.88289	-81.39
8.88069	-134.772	8.88035	-81.2265
8.87849	-134.512	8.87836	-81.0586
8.87645	-134.3	8.87695	-80.8931
8.87457	-134.114	8.87515	-80.7312
8.87277	-133.903	8.8727	-80.5711
8.87103	-133.662	8.87081	-80.3977
8.86916	-133.399	8.86898	-80.2089
8.86669	-133.126	8.86651	-80.0354
8.86427	-132.852	8.86458	-79.8981
8.8625	-132.583	8.863	-79.7936
8.86094	-132.331	8.86079	-79.7427
8.85907	-132.116	8.85881	-79.77
8.85671	-131.932	8.85685	-79.8766
8.85431	-131.762	8.85446	-80.0596
8.85239	-131.611	8.85273	-80.2825
8.85077	-131.46	8.85101	-80.5276
8.84848	-131.317	8.84865	-80.7929
8.84596	-131.168	8.8467	-81.0745
8.84429	-131.006	8.84481	-81.3821
8.84279	-130.843	8.8425	-81.7217
8.84108	-130.683	8.84054	-82.0778
8.83908	-130.528	8.83875	-82.4374
8.83669	-130.375	8.83663	-82.7969
8.83446	-130.222	8.83458	-83.155
8.83252	-130.057	8.83276	-83.5062
8.83064	-129.93	8.83048	-83.847
8.82851	-129.852	8.82826	-84.1859
8.82692	-129.816	8.82703	-84.5261
8.82552	-129.809	8.82538	-84.8579
8.82311	-129.822	8.82283	-85.174
8.82079	-129.859	8.82041	-85.4759
8.81881	-129.912	8.81837	-85.7779
8.81658	-129.968	8.8167	-86.0858
8.81442	-130.025	8.81501	-86.3948
8.81268	-130.091	8.8131	-86.6819
8.81097	-130.171	8.81094	-86.9563
8.80905	-130.279	8.80862	-87.2175
8.80701	-130.416	8.8065	-87.4549
8.80477	-130.581	8.80444	-87.6811
8.80266	-130.784	8.80242	-87.8874
8.80068	-131.014	8.80083	-88.048
8.79879	-131.279	8.79931	-88.1206
8.79675	-131.561	8.79703	-88.0783
8.79449	-131.855	8.79464	-87.9376
8.79245	-132.163	8.79283	-87.7041
8.79038	-132.497	8.79089	-87.3646
8.78871	-132.854	8.78864	-86.9662
8.78727	-133.215	8.7865	-86.5294
8.78513	-133.549	8.78485	-86.072
8.7829	-133.824	8.78264	-85.5973
8.78061	-134.008	8.78007	-85.0976
8.77843	-134.09	8.77868	-84.5916
8.77672	-134.055	8.77705	-84.069
8.77494	-133.874	8.77459	-83.5226
8.77283	-133.533	8.77261	-82.953
8.77033	-133.102	8.77091	-82.3753
8.76842	-132.618	8.76897	-81.7892
8.76675	-132.098	8.76664	-81.2133
8.76464	-131.538	8.76418	-80.6741
8.76281	-130.955	8.7624	-80.1557
8.76084	-130.359	8.76076	-79.6612
8.7586	-129.767	8.75868	-79.2228
8.7563	-129.187	8.75666	-78.8834
8.75416	-128.629	8.75466	-78.6671
8.75252	-128.094	8.75273	-78.5536
8.75081	-127.589	8.75098	-78.5258
8.74882	-127.114	8.74917	-78.5852
8.74673	-126.662	8.74695	-78.6883
8.74494	-126.246	8.74456	-78.8202
8.74319	-125.875	8.74249	-78.9748
8.74102	-125.574	8.7404	-79.1469
8.73897	-125.381	8.73832	-79.3143
8.73688	-125.301	8.73664	-79.4353
8.73473	-125.339	8.73506	-79.5037
8.73274	-125.517	8.73309	-79.5042
8.73069	-125.855	8.73085	-79.4356
8.72883	-126.288	8.72892	-79.3239
8.72687	-126.784	8.72705	-79.188
8.72441	-127.317	8.72477	-79.0298
8.72196	-127.874	8.72218	-78.8562
8.72001	-128.447	8.71962	-78.6761
8.71862	-129.027	8.71817	-78.499
8.71703	-129.596	8.71721	-78.3249
8.7149	-130.124	8.71507	-78.14
8.71296	-130.58	8.71272	-77.947
8.71093	-130.964	8.71087	-77.735
8.70857	-131.284	8.70895	-77.5113
8.70662	-131.549	8.70692	-77.2803
8.70487	-131.774	8.70463	-77.0448
8.70284	-131.972	8.70255	-76.8046
8.70096	-132.154	8.70067	-76.564
8.69932	-132.326	8.69842	-76.3215
8.69717	-132.489	8.69632	-76.1157
8.69456	-132.636	8.6946	-75.9569
8.69241	-132.75	8.69299	-75.8607
8.69048	-132.842	8.69118	-75.807
8.68852	-132.918	8.68865	-75.7755
8.68663	-132.982	8.68633	-75.7603
8.68439	-133.033	8.68469	-75.7582
8.68256	-133.08	8.6828	-75.7582
8.68091	-133.126	8.68074	-75.7484
8.67843	-133.168	8.67864	-75.729
8.67597	-133.204	8.67665	-75.6933
8.67397	-133.234	8.67439	-75.6357
8.67224	-133.271	8.67232	-75.5729
8.67065	-133.343	8.67084	-75.5103
8.66872	-133.462	8.66862	-75.4569
8.66651	-133.608	8.66637	-75.4085
8.66448	-133.785	8.66469	-75.374
8.66268	-133.984	8.66258	-75.3603
8.66051	-134.196	8.66051	-75.3742
8.65847	-134.418	8.6586	-75.405
8.6568	-134.637	8.65637	-75.4555
8.65474	-134.851	8.65464	-75.5101
8.65264	-135.076	8.65307	-75.5776
8.65095	-135.334	8.65077	-75.6569
8.649	-135.618	8.64853	-75.7696
8.64641	-135.912	8.64674	-75.9339
8.64436	-136.209	8.64492	-76.1462
8.64276	-136.502	8.6428	-76.4124
8.64062	-136.799	8.64081	-76.721
8.63839	-137.107	8.63878	-77.0675
8.63668	-137.426	8.63652	-77.4452
8.63511	-137.757	8.63483	-77.8455
8.63298	-138.092	8.63293	-78.2636
8.63046	-138.441	8.6304	-78.6672
8.62818	-138.823	8.62884	-79.0415
8.6264	-139.235	8.62757	-79.3797
8.62458	-139.682	8.62528	-79.678
8.62279	-140.154	8.62278	-79.9246
8.6212	-140.634	8.62027	-80.0607
8.61917	-141.115	8.61827	-79.882
8.61692	-141.586	8.61682	-79.4425
8.61468	-142.033	8.61506	-78.8804
8.61296	-142.449	8.61277	-78.2538
8.61137	-142.808	8.61047	-77.5917
8.60915	-143.084	8.60877	-76.9005
8.60715	-143.27	8.60711	-76.2014
8.60483	-143.359	8.60507	-75.4978
8.60237	-143.354	8.60287	-74.7761
8.60064	-143.269	8.60071	-74.0247
8.59856	-143.105	8.59848	-73.2505
8.59653	-142.859	8.59623	-72.4711
8.59461	-142.551	8.59448	-71.6913
8.59214	-142.201	8.59271	-70.9094
8.5902	-141.814	8.59077	-70.1187
8.58845	-141.414	8.58906	-69.341
8.58662	-140.996	8.58729	-68.592
8.5853	-140.551	8.58471	-67.8724
8.58303	-140.086	8.58205	-67.1953
8.58041	-139.597	8.58064	-66.5858
8.57895	-139.099	8.57936	-66.0939
8.57694	-138.588	8.57712	-65.9272
8.57442	-138.063	8.57453	-66.0348
8.57272	-137.541	8.57268	-66.2718
8.57112	-137.03	8.57096	-66.5792
8.56882	-136.549	8.56825	-66.9214
8.56657	-136.118	8.56614	-67.2818
8.56499	-135.755	8.56465	-67.6458
8.56329	-135.478	8.56286	-68.0169
8.56121	-135.279	8.56086	-68.405
8.55878	-135.152	8.5586	-68.7956
8.55605	-135.081	8.55675	-69.1943
8.55393	-135.062	8.55498	-69.592
8.55218	-135.08	8.55318	-69.9873
8.55029	-135.114	8.55118	-70.3751
8.54884	-135.158	8.54847	-70.767
8.54694	-135.194	8.54629	-71.1639
8.54442	-135.205	8.54489	-71.5624
8.54253	-135.191	8.54286	-71.9776
8.54046	-135.175	8.5403	-72.411
8.53847	-135.175	8.53857	-72.8424
8.53721	-135.194	8.53676	-73.2709
8.53529	-135.232	8.53442	-73.6957
8.53283	-135.298	8.53245	-74.1082
8.53061	-135.379	8.53058	-74.4994
8.52834	-135.486	8.52907	-74.8765
8.52638	-135.622	8.5274	-75.2436
8.52473	-135.779	8.52527	-75.6131
8.52248	-135.95	8.52285	-75.9962
8.52041	-136.123	8.52018	-76.3951
8.51883	-136.313	8.51846	-76.7964
8.51698	-136.516	8.51652	-77.2147
8.51494	-136.738	8.51401	-77.6406
8.51288	-136.975	8.51255	-78.0518
8.5112	-137.204	8.51096	-78.4318
8.50881	-137.421	8.50874	-78.7918
8.5061	-137.635	8.50682	-79.1188
8.50452	-137.838	8.50487	-79.4201
8.50283	-138.035	8.50262	-79.7022
8.50067	-138.202	8.50063	-79.9673
8.49883	-138.286	8.49897	-80.209
8.49722	-138.288	8.49693	-80.4442
8.49512	-138.225	8.49451	-80.6693
8.49268	-138.115	8.49249	-80.8642
8.49062	-137.963	8.49064	-81.0218
8.48864	-137.798	8.48839	-81.1465
8.48659	-137.611	8.48643	-81.2293
8.48488	-137.399	8.48465	-81.2794
8.4829	-137.177	8.48231	-81.3017
8.4803	-136.952	8.48051	-81.3056
8.47872	-136.727	8.47919	-81.2965
8.47729	-136.506	8.47717	-81.2932
8.47441	-136.283	8.47507	-81.2868
8.47237	-136.055	8.473	-81.2735
8.47085	-135.824	8.47086	-81.2638
8.46833	-135.603	8.4688	-81.2701
8.46644	-135.396	8.46661	-81.2923
8.46454	-135.2	8.46477	-81.341
8.46213	-135.008	8.4632	-81.4051
8.46033	-134.816	8.46097	-81.4862
8.4588	-134.662	8.45858	-81.5779
8.45696	-134.595	8.45678	-81.6761
8.45465	-134.601	8.45488	-81.7726
8.4526	-134.648	8.45261	-81.8683
8.45078	-134.733	8.45097	-81.9541
8.44855	-134.858	8.44952	-82.031
8.44641	-134.99	8.44646	-82.1035
8.44473	-135.118	8.44357	-82.1679
8.44295	-135.239	8.44234	-82.2224
8.441	-135.344	8.44055	-82.2572
8.43895	-135.432	8.43851	-82.2571
8.43649	-135.491	8.43663	-82.2221
8.43489	-135.496	8.43448	-82.1472
8.43361	-135.46	8.43279	-82.0314
8.43097	-135.394	8.43081	-81.8873
8.42834	-135.299	8.42863	-81.722
8.42613	-135.169	8.42667	-81.5421
8.42384	-135.015	8.42493	-81.3475
8.42221	-134.841	8.4236	-81.1427
8.42091	-134.669	8.42113	-80.9481
8.4189	-134.508	8.41848	-80.7531
8.41675	-134.34	8.41701	-80.5662
8.41475	-134.133	8.41483	-80.3886
8.4124	-133.861	8.41231	-80.2118
8.41055	-133.534	8.41058	-80.0449
8.40893	-133.152	8.40877	-79.9006
8.40704	-132.735	8.40661	-79.7867
8.4048	-132.311	8.40442	-79.7133
8.40259	-131.874	8.40271	-79.6888
8.40093	-131.419	8.40101	-79.6993
8.39885	-130.926	8.39855	-79.7536
8.39701	-130.399	8.39646	-79.8442
8.39533	-129.855	8.39468	-79.9556
8.3928	-129.321	8.39239	-80.0827
8.39041	-128.789	8.39049	-80.228
8.38851	-128.258	8.38877	-80.3746
8.38674	-127.749	8.38661	-80.5204
8.38499	-127.279	8.38462	-80.6614
8.38326	-126.856	8.38305	-80.8057
8.38091	-126.474	8.38119	-80.9485
8.37814	-126.128	8.37903	-81.0842
8.37619	-125.824	8.37717	-81.2198
8.37449	-125.571	8.37516	-81.3442
8.37227	-125.378	8.37278	-81.4655
8.3701	-125.26	8.37049	-81.5797
8.3685	-125.209	8.36832	-81.6808
8.36689	-125.21	8.36632	-81.7701
8.36497	-125.24	8.36459	-81.8532
8.36294	-125.301	8.36278	-81.9313
8.36065	-125.389	8.36089	-82.0075
8.35873	-125.492	8.35891	-82.097
8.35699	-125.619	8.35666	-82.1945
8.35479	-125.757	8.35498	-82.309
8.35262	-125.916	8.35318	-82.4385
8.35025	-126.09	8.35058	-82.5772
8.34769	-126.282	8.34826	-82.7118
8.34629	-126.498	8.34609	-82.8561
8.34532	-126.718	8.34447	-83.0047
8.34312	-126.941	8.34288	-83.1492
8.34093	-127.16	8.34057	-83.2809
8.33925	-127.381	8.33871	-83.3811
8.33711	-127.599	8.33691	-83.4214
8.3346	-127.824	8.33481	-83.3728
8.33236	-128.04	8.33308	-83.2077
8.33063	-128.255	8.33114	-82.9593
8.32833	-128.476	8.32859	-82.6565
8.32607	-128.713	8.32639	-82.3111
8.32454	-128.974	8.32485	-81.9053
8.32258	-129.247	8.32292	-81.4578
8.32043	-129.53	8.32047	-80.9817
8.31869	-129.827	8.31862	-80.4766
8.31715	-130.164	8.31669	-79.9568
8.31521	-130.539	8.31423	-79.433
8.31325	-130.941	8.31233	-78.8904
8.31098	-131.361	8.31037	-78.3254
8.30855	-131.784	8.30847	-77.7451
8.30697	-132.209	8.30711	-77.1625
8.30475	-132.632	8.30496	-76.5855
8.30234	-133.052	8.3024	-76.0202
8.30073	-133.463	8.30082	-75.4727
8.29888	-133.867	8.29932	-74.9386
8.29708	-134.257	8.29672	-74.4392
8.29497	-134.637	8.29424	-74.0003
8.29243	-134.987	8.29268	-73.643
8.29045	-135.311	8.29098	-73.3921
8.28884	-135.611	8.28857	-73.1992
8.28725	-135.896	8.2863	-73.0463
8.2852	-136.164	8.28437	-72.9365
8.28252	-136.401	8.2822	-72.9013
8.28048	-136.61	8.28052	-72.919
8.27892	-136.787	8.27882	-72.9669
8.27694	-136.941	8.2767	-73.0585
8.27478	-137.063	8.27506	-73.1739
8.27257	-137.161	8.27336	-73.3073
8.27053	-137.235	8.27102	-73.4661
8.26851	-137.289	8.26856	-73.6529
8.26659	-137.316	8.26699	-73.8558
8.26507	-137.306	8.26529	-74.0782
8.26299	-137.263	8.2628	-74.3111
8.2604	-137.19	8.2607	-74.5482
8.25848	-137.094	8.25874	-74.7965
8.25675	-136.976	8.25684	-75.071
8.25444	-136.851	8.2549	-75.3504
8.2526	-136.714	8.25276	-75.6151
8.2509	-136.57	8.25055	-75.8461
8.24862	-136.433	8.24851	-76.028
8.24679	-136.3	8.24647	-76.1689
8.24492	-136.166	8.244	-76.2517
8.24258	-136.039	8.24257	-76.2702
8.24066	-135.927	8.24145	-76.2128
8.23877	-135.84	8.23908	-76.084
8.23688	-135.783	8.23675	-75.9055
8.23521	-135.751	8.23483	-75.6864
8.23283	-135.725	8.23278	-75.4446
8.23054	-135.722	8.23056	-75.1761
8.22873	-135.754	8.22835	-74.885
8.22688	-135.819	8.22636	-74.5592
8.22506	-135.932	8.2245	-74.2065
8.22288	-136.096	8.22286	-73.8233
8.2208	-136.305	8.22107	-73.428
8.21848	-136.562	8.21879	-73.0192
8.21629	-136.843	8.21664	-72.5948
8.2148	-137.139	8.21506	-72.1577
8.21262	-137.441	8.21363	-71.7201
8.21068	-137.743	8.21125	-71.2864
8.20906	-138.038	8.20843	-70.8768
8.20658	-138.324	8.20668	-70.5176
8.20443	-138.604	8.20475	-70.2167
8.20269	-138.884	8.20237	-69.9835
8.20067	-139.167	8.20065	-69.823
8.19863	-139.472	8.19909	-69.7396
8.19664	-139.781	8.1971	-69.7357
8.19468	-140.064	8.19428	-69.8007
8.19256	-140.32	8.19185	-69.8979
8.19043	-140.562	8.19038	-70.0055
8.18878	-140.781	8.18868	-70.1268
8.18715	-140.982	8.18675	-70.2578
8.18514	-141.17	8.18455	-70.4152
8.18313	-141.328	8.18257	-70.5973
8.18077	-141.445	8.18122	-70.8056
8.17856	-141.506	8.17918	-71.0227
8.17646	-141.509	8.17666	-71.2544
8.17435	-141.477	8.17451	-71.5075
8.17281	-141.436	8.17252	-71.7635
8.17103	-141.379	8.17083	-72.0222
8.1691	-141.318	8.16916	-72.2783
8.16686	-141.279	8.16711	-72.5273
8.16434	-141.255	8.16485	-72.7718
8.16232	-141.251	8.16265	-73.0269
8.16028	-141.261	8.1609	-73.2939
8.15889	-141.275	8.15901	-73.5653
8.15778	-141.26	8.15667	-73.8499
8.15519	-141.222	8.15461	-74.139
8.15234	-141.182	8.15281	-74.4107
8.15069	-141.141	8.15074	-74.6877
8.14901	-141.112	8.14857	-74.9636
8.14675	-141.086	8.14697	-75.2416
8.14469	-141.045	8.14517	-75.5276
8.1428	-140.982	8.14274	-75.8209
8.14074	-140.916	8.14071	-76.1286
8.13855	-140.88	8.13863	-76.4562
8.13666	-140.892	8.13647	-76.8006
8.13502	-140.953	8.13462	-77.1608
8.13311	-141.034	8.13232	-77.5313
8.13084	-141.105	8.13034	-77.9159
8.1284	-141.163	8.12892	-78.3055
8.12627	-141.216	8.12677	-78.7015
8.12466	-141.244	8.12469	-79.1153
8.12305	-141.245	8.12326	-79.5338
8.12105	-141.209	8.12095	-79.9382
8.11898	-141.116	8.1182	-80.3382
8.11724	-140.959	8.11633	-80.7288
8.11512	-140.734	8.1149	-81.0933
8.11256	-140.454	8.11314	-81.4233
8.11043	-140.144	8.11077	-81.7153
8.10853	-139.82	8.1087	-81.9398
8.10672	-139.476	8.10701	-82.1132
8.10489	-139.126	8.10496	-82.2351
8.10272	-138.786	8.10284	-82.3192
8.10049	-138.468	8.10069	-82.3526
8.09869	-138.174	8.09848	-82.3122
8.09717	-137.894	8.09625	-82.1677
8.09529	-137.607	8.09454	-81.9087
8.09307	-137.316	8.09291	-81.564
8.09065	-137.029	8.09056	-81.1207
8.08852	-136.752	8.08855	-80.5877
8.08674	-136.491	8.08659	-80.0066
8.08469	-136.232	8.08426	-79.4071
8.08268	-135.969	8.08251	-78.8023
8.08068	-135.702	8.08083	-78.1928
8.07867	-135.445	8.07887	-77.5851
8.07681	-135.21	8.07749	-76.9692
8.07442	-135.007	8.07565	-76.3478
8.07236	-134.831	8.0727	-75.7235
8.07097	-134.703	8.07056	-75.1101
8.06889	-134.598	8.06881	-74.5231
8.06687	-134.511	8.06663	-73.9662
8.06495	-134.439	8.06447	-73.4178
8.0623	-134.388	8.06221	-72.8769
8.05986	-134.34	8.06011	-72.3305
8.05815	-134.294	8.05807	-71.8122
8.05617	-134.244	8.05642	-71.3406
8.05387	-134.183	8.05489	-70.9626
8.05232	-134.114	8.05268	-70.6894
8.05032	-134.038	8.05048	-70.4987
8.04767	-133.956	8.04859	-70.3907
8.04613	-133.869	8.04654	-70.3576
8.04452	-133.794	8.04454	-70.3736
8.04218	-133.734	8.0426	-70.4226
8.04046	-133.685	8.04034	-70.4894
8.03921	-133.663	8.03845	-70.5699
8.0374	-133.667	8.03693	-70.6557
8.03533	-133.695	8.03544	-70.7495
8.03325	-133.75	8.03361	-70.848
8.03081	-133.842	8.03124	-70.944
8.02877	-133.955	8.02915	-71.0391
8.02698	-134.073	8.02684	-71.14
8.02476	-134.193	8.02435	-71.2646
8.02269	-134.314	8.02239	-71.4289
8.02068	-134.439	8.02052	-71.6321
8.01877	-134.58	8.01902	-71.8797
8.01674	-134.72	8.01714	-72.1575
8.01437	-134.852	8.01452	-72.4642
8.01257	-134.983	8.01244	-72.769
8.01074	-135.104	8.01059	-73.0557
8.00852	-135.223	8.00869	-73.3046
8.00664	-135.347	8.00679	-73.496
8.0048	-135.476	8.00478	-73.6227
8.00278	-135.593	8.00273	-73.7046
8.00068	-135.699	8.00084	-73.7412
7.99876	-135.809	7.999	-73.7447
7.9969	-135.917	7.99672	-73.7448
7.99468	-136.009	7.99464	-73.7463
7.99251	-136.068	7.9929	-73.7377
7.99059	-136.091	7.99085	-73.7178
7.98875	-136.092	7.98863	-73.6962
7.98672	-136.057	7.98671	-73.672
7.98484	-135.995	7.98508	-73.6484
7.98346	-135.915	7.98315	-73.626
7.9815	-135.821	7.98091	-73.604
7.97899	-135.702	7.97869	-73.5756
7.97686	-135.569	7.97655	-73.5376
7.97491	-135.427	7.9747	-73.4899
7.97285	-135.27	7.9727	-73.4427
7.97052	-135.088	7.97067	-73.3989
7.96831	-134.921	7.96891	-73.3578
7.96665	-134.756	7.96683	-73.3312
7.96461	-134.595	7.96474	-73.3563
7.96234	-134.426	7.96281	-73.4423
7.96074	-134.244	7.96083	-73.5691
7.95907	-134.046	7.95873	-73.742
7.95704	-133.831	7.95684	-73.9432
7.95516	-133.602	7.95515	-74.1406
7.95284	-133.368	7.95263	-74.3337
7.95022	-133.148	7.95037	-74.5204
7.94844	-132.961	7.94907	-74.7017
7.94681	-132.809	7.94713	-74.8815
7.94463	-132.701	7.94481	-75.0606
7.94255	-132.632	7.94309	-75.2389
7.94074	-132.586	7.94123	-75.4253
7.9393	-132.567	7.9387	-75.6241
7.93736	-132.572	7.93644	-75.8303
7.93464	-132.572	7.93462	-76.0396
7.93266	-132.571	7.93266	-76.2428
7.93107	-132.573	7.93072	-76.4134
7.92873	-132.576	7.92885	-76.5596
7.92654	-132.558	7.92691	-76.7011
7.92492	-132.531	7.92509	-76.8404
7.92289	-132.475	7.92293	-76.9796
7.92094	-132.399	7.92043	-77.1134
7.91905	-132.32	7.91864	-77.2354
7.91647	-132.235	7.91694	-77.348
7.9144	-132.144	7.91455	-77.4544
7.91258	-132.049	7.91238	-77.568
7.91049	-131.961	7.91019	-77.6775
7.90876	-131.899	7.90793	-77.7955
7.90658	-131.839	7.90668	-77.9298
7.90443	-131.78	7.9052	-78.0782
7.90318	-131.725	7.9029	-78.235
7.90147	-131.675	7.90075	-78.3966
7.89905	-131.643	7.89868	-78.5525
7.8968	-131.61	7.89706	-78.7097
7.89477	-131.57	7.89512	-78.8717
7.89266	-131.539	7.89285	-79.0119
7.89052	-131.502	7.89114	-79.1293
7.88874	-131.473	7.88883	-79.2453
7.88712	-131.454	7.88651	-79.3565
7.8852	-131.444	7.88472	-79.4614
7.88296	-131.436	7.88257	-79.5625
7.88084	-131.457	7.88054	-79.6437
7.87906	-131.512	7.8787	-79.7096
7.87692	-131.605	7.8769	-79.7606
7.87448	-131.746	7.8751	-79.7763
7.87254	-131.925	7.87279	-79.7491
7.87072	-132.129	7.87032	-79.6692
7.86858	-132.349	7.86842	-79.5394
7.8666	-132.585	7.86695	-79.3683
7.86479	-132.834	7.86507	-79.1686
7.86264	-133.084	7.86272	-78.9438
7.86071	-133.341	7.8607	-78.7059
7.85896	-133.603	7.85876	-78.4669
7.85699	-133.857	7.85707	-78.2242
7.85484	-134.111	7.85551	-77.9776
7.85238	-134.36	7.85301	-77.7306
7.85041	-134.603	7.85093	-77.5037
7.84893	-134.866	7.84927	-77.2956
7.84724	-135.127	7.84663	-77.1001
7.84536	-135.395	7.84461	-76.9181
7.84287	-135.666	7.843	-76.7463
7.84064	-135.928	7.84051	-76.5964
7.83911	-136.15	7.83855	-76.4741
7.83674	-136.324	7.83667	-76.3709
7.83427	-136.452	7.83424	-76.2828
7.8327	-136.543	7.83251	-76.2206
7.83078	-136.606	7.83085	-76.1874
7.82879	-136.644	7.82865	-76.1779
7.82718	-136.662	7.8268	-76.181
7.8249	-136.651	7.8253	-76.2075
7.82258	-136.614	7.82336	-76.2564
7.82062	-136.57	7.82096	-76.3274
7.81842	-136.516	7.8187	-76.4095
7.81667	-136.447	7.81671	-76.4861
7.81483	-136.363	7.81498	-76.5641
7.81254	-136.264	7.81305	-76.6398
7.81073	-136.162	7.81059	-76.7088
7.80915	-136.067	7.80844	-76.7743
7.80723	-135.967	7.80679	-76.8419
7.8051	-135.865	7.80503	-76.9176
7.80301	-135.761	7.80312	-76.9895
7.80098	-135.666	7.80085	-77.0649
7.79906	-135.602	7.79846	-77.1331
7.79693	-135.596	7.79683	-77.1977
7.79458	-135.656	7.79508	-77.2681
7.79283	-135.753	7.79255	-77.3563
7.79116	-135.882	7.79065	-77.4632
7.78881	-136.024	7.78887	-77.5893
7.78602	-136.162	7.7865	-77.7331
7.78366	-136.29	7.78472	-77.9115
7.78266	-136.398	7.78301	-78.1107
7.78139	-136.492	7.78079	-78.3078
7.77916	-136.564	7.77877	-78.5061
7.77709	-136.592	7.77668	-78.6985
7.77493	-136.553	7.77483	-78.8922
7.77277	-136.435	7.773	-79.0713
7.77063	-136.26	7.77042	-79.2283
7.76863	-136.029	7.76851	-79.3765
7.76685	-135.747	7.76698	-79.5232
7.76495	-135.434	7.7649	-79.6698
7.763	-135.099	7.76305	-79.8217
7.76087	-134.745	7.76097	-79.9986
7.75882	-134.389	7.75871	-80.195
7.75671	-134.029	7.75673	-80.4108
7.75441	-133.658	7.75449	-80.65
7.75222	-133.271	7.75262	-80.908
7.7504	-132.892	7.75077	-81.1658
7.74896	-132.516	7.74863	-81.4104
7.74704	-132.154	7.74681	-81.6446
7.74455	-131.833	7.74475	-81.875
7.74226	-131.542	7.74291	-82.111
7.74054	-131.27	7.74102	-82.3537
7.73856	-131.011	7.73881	-82.6048
7.73616	-130.75	7.73698	-82.859
7.73443	-130.495	7.73475	-83.1256
7.73258	-130.287	7.73248	-83.4033
7.73068	-130.145	7.73089	-83.681
7.72941	-130.052	7.72858	-83.962
7.72771	-130	7.7262	-84.2381
7.72525	-129.988	7.72481	-84.4933
7.72273	-130.01	7.72299	-84.733
7.72073	-130.072	7.72089	-84.9699
7.7186	-130.171	7.71908	-85.1979
7.71631	-130.277	7.71713	-85.4167
7.71434	-130.387	7.71505	-85.6298
7.71264	-130.503	7.71274	-85.8153
7.7109	-130.621	7.71056	-85.9569
7.70906	-130.724	7.70848	-86.0436
7.70753	-130.82	7.70622	-86.0729
7.70556	-130.91	7.70445	-86.0473
7.70295	-130.984	7.70279	-85.9794
7.70055	-131.056	7.70087	-85.8635
7.69835	-131.137	7.699	-85.697
7.69627	-131.222	7.69706	-85.4956
7.69426	-131.31	7.69481	-85.2693
7.6924	-131.399	7.69249	-85.0061
7.69091	-131.464	7.69112	-84.6971
7.68923	-131.51	7.68966	-84.3702
7.687	-131.537	7.68678	-84.0216
7.68506	-131.545	7.68456	-83.6496
7.68313	-131.536	7.68308	-83.2726
7.68085	-131.52	7.6807	-82.8755
7.67917	-131.496	7.6785	-82.4209
7.67722	-131.46	7.67656	-81.9024
7.67481	-131.419	7.67457	-81.3415
7.67278	-131.381	7.67301	-80.7364
7.67049	-131.346	7.67094	-80.1224
7.6684	-131.32	7.66846	-79.5138
7.66649	-131.309	7.66671	-78.9429
7.66435	-131.307	7.66514	-78.4378
7.66287	-131.322	7.66282	-78.0074
7.66093	-131.35	7.66063	-77.6371
7.65857	-131.376	7.65883	-77.3217
7.65707	-131.404	7.65682	-77.0618
7.65517	-131.439	7.65521	-76.8491
7.653	-131.508	7.6536	-76.6753
7.65088	-131.621	7.65129	-76.5467
7.64868	-131.801	7.64903	-76.4579
7.64685	-132.035	7.64719	-76.392
7.64466	-132.32	7.64508	-76.3563
7.64246	-132.664	7.64255	-76.3581
7.64051	-133.052	7.64014	-76.3901
7.63859	-133.464	7.63817	-76.4789
7.6369	-133.906	7.63637	-76.6397
7.63503	-134.364	7.63489	-76.8711
7.63296	-134.825	7.63344	-77.1349
7.63076	-135.269	7.63083	-77.4107
7.62868	-135.697	7.62842	-77.6536
7.62687	-136.108	7.62658	-77.8551
7.62468	-136.508	7.62449	-78.0061
7.62251	-136.911	7.62309	-78.1045
7.62089	-137.308	7.62124	-78.1238
7.61898	-137.714	7.61872	-78.0831
7.61682	-138.138	7.61687	-78.0101
7.6149	-138.568	7.61514	-77.9127
7.61284	-139.006	7.61314	-77.788
7.61051	-139.443	7.61115	-77.6394
7.60854	-139.861	7.60907	-77.4644
7.60707	-140.253	7.60701	-77.275
7.60515	-140.621	7.60512	-77.083
7.603	-140.969	7.60278	-76.8949
7.60119	-141.301	7.60048	-76.7108
7.59905	-141.634	7.59858	-76.5329
7.59701	-141.967	7.59657	-76.3436
7.5952	-142.282	7.59478	-76.1499
7.59281	-142.587	7.59299	-75.9422
7.59048	-142.892	7.59104	-75.7345
7.58856	-143.204	7.5889	-75.5396
7.5865	-143.52	7.58664	-75.3898
7.58446	-143.852	7.58476	-75.2986
7.58271	-144.174	7.58272	-75.2621
7.5809	-144.479	7.58068	-75.2731
7.57894	-144.774	7.5791	-75.3597
7.57703	-145.043	7.57709	-75.4989
7.57502	-145.284	7.57466	-75.6621
7.57294	-145.518	7.57259	-75.8355
7.57095	-145.754	7.57082	-76.0023
7.56889	-145.98	7.56897	-76.167
7.56643	-146.217	7.56687	-76.3324
7.56423	-146.468	7.56492	-76.488
7.56264	-146.736	7.56319	-76.6404
7.56086	-147.023	7.56105	-76.7902
7.55892	-147.32	7.55875	-76.9381
7.55708	-147.602	7.55651	-77.0878
7.55538	-147.867	7.55437	-77.2389
7.55347	-148.118	7.55236	-77.3844
7.55124	-148.358	7.55065	-77.5259
7.54887	-148.585	7.54881	-77.6618
7.5466	-148.802	7.54639	-77.7874
7.54484	-148.994	7.54463	-77.8932
7.54288	-149.126	7.54307	-77.9875
7.54065	-149.216	7.54084	-78.0755
7.53847	-149.276	7.53881	-78.1556
7.5365	-149.297	7.537	-78.2274
7.53495	-149.277	7.53517	-78.2983
7.53283	-149.207	7.533	-78.3671
7.53078	-149.062	7.5308	-78.4383
7.52904	-148.849	7.52911	-78.5322
7.52669	-148.578	7.52715	-78.6336
7.52482	-148.265	7.52467	-78.7513
7.52313	-147.91	7.52276	-78.903
7.52096	-147.517	7.5211	-79.0799
7.51909	-147.078	7.51881	-79.271
7.5168	-146.59	7.51689	-79.4787
7.5143	-146.064	7.51501	-79.6974
7.51251	-145.494	7.5128	-79.9302
7.51094	-144.871	7.51081	-80.1704
7.50929	-144.206	7.50863	-80.4316
7.50729	-143.507	7.50643	-80.7097
7.505	-142.776	7.50441	-81.0145
7.50291	-142.05	7.50256	-81.3512
7.50097	-141.365	7.5009	-81.705
7.49876	-140.717	7.49886	-82.0748
7.49651	-140.1	7.49645	-82.4638
7.49472	-139.51	7.49443	-82.8693
7.49293	-138.953	7.49309	-83.2748
7.49086	-138.448	7.49134	-83.6801
7.48847	-138.013	7.48901	-84.0673
7.48629	-137.634	7.48725	-84.4231
7.48479	-137.303	7.48482	-84.7628
7.48317	-137.021	7.48209	-85.0841
7.48119	-136.798	7.48088	-85.379
7.47915	-136.621	7.47907	-85.6567
7.47707	-136.495	7.4767	-85.9213
7.47516	-136.418	7.4751	-86.1623
7.4731	-136.383	7.47312	-86.3788
7.4706	-136.398	7.47091	-86.568
7.46841	-136.483	7.4687	-86.738
7.46689	-136.623	7.46674	-86.8822
7.46536	-136.813	7.46476	-87.016
7.46317	-137.05	7.46262	-87.1495
7.46077	-137.314	7.46117	-87.2711
7.45884	-137.602	7.4592	-87.3848
7.45669	-137.921	7.45679	-87.4874
7.4548	-138.249	7.45499	-87.5763
7.45363	-138.575	7.45278	-87.6407
7.45127	-138.909	7.45053	-87.6931
7.44856	-139.245	7.44882	-87.7284
7.44656	-139.583	7.44713	-87.7686
7.44478	-139.928	7.44537	-87.8282
7.44337	-140.278	7.44293	-87.8878
7.44115	-140.623	7.44057	-87.9412
7.43851	-140.948	7.43889	-87.992
7.43626	-141.253	7.43673	-88.0217
7.43407	-141.537	7.43445	-88.0179
7.43248	-141.796	7.43256	-87.9813
7.43089	-142.04	7.43082	-87.9029
7.42884	-142.27	7.42914	-87.7729
7.42714	-142.466	7.42722	-87.5927
7.4254	-142.628	7.42501	-87.3434
7.4231	-142.75	7.42293	-87.0222
7.42117	-142.811	7.42076	-86.6094
7.41927	-142.799	7.41856	-86.1258
7.41682	-142.72	7.41667	-85.6003
7.41475	-142.568	7.41427	-85.0598
7.41283	-142.376	7.41228	-84.5061
7.41046	-142.167	7.41103	-83.936
7.40831	-141.951	7.4091	-83.3317
7.40685	-141.743	7.407	-82.696
7.40497	-141.549	7.40523	-82.0251
7.40272	-141.365	7.40325	-81.3258
7.40093	-141.187	7.40069	-80.6136
7.39904	-141.025	7.39813	-79.9006
7.39685	-140.869	7.39644	-79.1911
7.39457	-140.721	7.39538	-78.5109
7.39275	-140.576	7.39356	-77.868
7.39096	-140.437	7.39093	-77.2675
7.38892	-140.308	7.38904	-76.7141
7.38709	-140.189	7.38727	-76.218
7.38507	-140.096	7.3848	-75.7841
7.38308	-140.014	7.38281	-75.4445
7.38103	-139.959	7.38108	-75.2
7.37884	-139.949	7.37871	-75.0603
7.37675	-139.977	7.37646	-75.0037
7.3748	-140.025	7.37465	-74.9949
7.37313	-140.095	7.37275	-74.9942
7.37136	-140.171	7.37057	-74.9902
7.369	-140.255	7.36865	-74.9664
7.36659	-140.331	7.36697	-74.9043
7.3647	-140.38	7.36482	-74.813
7.36248	-140.399	7.3629	-74.7027
7.36012	-140.39	7.36137	-74.5729
7.35803	-140.367	7.35907	-74.4342
7.35635	-140.306	7.35666	-74.2989
7.355	-140.231	7.35503	-74.1634
7.35329	-140.152	7.35322	-74.0157
7.35162	-140.073	7.35086	-73.865
7.34932	-140.009	7.3485	-73.7014
7.34661	-139.961	7.3468	-73.5318
7.34485	-139.925	7.34532	-73.3618
7.34335	-139.901	7.3433	-73.2028
7.34129	-139.911	7.34147	-73.0472
7.33907	-139.945	7.33924	-72.8843
7.33727	-140.003	7.33632	-72.7145
7.3349	-140.101	7.33416	-72.5543
7.33222	-140.24	7.33263	-72.4011
7.33049	-140.415	7.33069	-72.2557
7.32877	-140.636	7.32836	-72.1164
7.32681	-140.887	7.3266	-71.9976
7.32502	-141.148	7.32511	-71.9404
7.32292	-141.434	7.32269	-71.9537
7.32099	-141.741	7.32056	-72.025
7.31912	-142.075	7.31917	-72.1501
7.31663	-142.419	7.31727	-72.3033
7.31465	-142.779	7.31492	-72.4492
7.31321	-143.14	7.31281	-72.582
7.31122	-143.494	7.31065	-72.6917
7.30906	-143.828	7.30854	-72.7777
7.30671	-144.147	7.30694	-72.8542
7.30447	-144.436	7.30507	-72.9137
7.30255	-144.702	7.30297	-72.9562
7.30033	-144.92	7.30083	-72.9839
7.29845	-145.09	7.29871	-72.9978
7.297	-145.213	7.29675	-73.0095
7.29517	-145.291	7.29425	-73.0135
7.29302	-145.321	7.2924	-73.007
7.29122	-145.314	7.29148	-73.0072
7.28924	-145.273	7.2893	-73.0157
7.28681	-145.185	7.28674	-73.0296
7.28489	-145.071	7.28504	-73.0568
7.28276	-144.967	7.28294	-73.1041
7.28038	-144.86	7.28046	-73.1609
7.27851	-144.756	7.27796	-73.2244
7.27653	-144.656	7.2762	-73.2981
7.27487	-144.547	7.27516	-73.3869
7.27355	-144.42	7.27303	-73.4997
7.2715	-144.293	7.27061	-73.6328
7.26913	-144.165	7.26864	-73.7886
7.26718	-144.041	7.26659	-73.9621
7.26504	-143.915	7.26503	-74.1489
7.26274	-143.787	7.26337	-74.3598
7.26097	-143.656	7.26131	-74.5899
7.25887	-143.532	7.25918	-74.8256
7.25664	-143.396	7.257	-75.0708
7.25521	-143.226	7.25484	-75.3066
7.25333	-143.041	7.2525	-75.5309
7.25075	-142.854	7.25053	-75.7259
7.24849	-142.668	7.24893	-75.8545
7.24628	-142.49	7.24701	-75.894
7.24433	-142.335	7.24479	-75.8537
7.24278	-142.187	7.24267	-75.7487
7.24099	-142.033	7.2411	-75.5949
7.23909	-141.89	7.23901	-75.4188
7.23699	-141.755	7.23665	-75.2353
7.2348	-141.605	7.23505	-75.0385
7.23272	-141.451	7.23279	-74.8466
7.23035	-141.297	7.23079	-74.6603
7.2283	-141.139	7.22952	-74.476
7.22676	-140.982	7.22723	-74.2867
7.22515	-140.846	7.2248	-74.0928
7.22329	-140.725	7.22289	-73.8971
7.22131	-140.612	7.22112	-73.6934
7.21911	-140.518	7.21902	-73.4829
7.21653	-140.453	7.21671	-73.2808
7.21446	-140.428	7.2149	-73.0831
7.21249	-140.461	7.21284	-72.9079
7.21039	-140.54	7.21028	-72.7602
7.20892	-140.642	7.20844	-72.6471
7.2071	-140.768	7.20736	-72.5971
7.20462	-140.909	7.2051	-72.6349
7.20254	-141.044	7.20199	-72.7602
7.20113	-141.177	7.20031	-72.9667
7.19933	-141.315	7.19913	-73.2378
7.19716	-141.429	7.1974	-73.5313
7.19527	-141.49	7.19543	-73.8356
7.19308	-141.497	7.19288	-74.1482
7.19108	-141.442	7.19082	-74.4532
7.18911	-141.32	7.18936	-74.7345
7.18681	-141.122	7.18721	-75.0038
7.1848	-140.834	7.18468	-75.2679
7.18286	-140.451	7.18248	-75.5257
7.1809	-139.99	7.18049	-75.7775
7.17902	-139.475	7.17851	-76.0319
7.17722	-138.889	7.17683	-76.2937
7.17489	-138.259	7.17533	-76.5476
7.17257	-137.614	7.17336	-76.7972
7.171	-136.952	7.17097	-77.0385
7.16897	-136.294	7.169	-77.2676
7.16654	-135.651	7.16701	-77.4878
7.16487	-135.026	7.16464	-77.6997
7.16313	-134.407	7.16291	-77.9272
7.16065	-133.816	7.16088	-78.175
7.15874	-133.253	7.15822	-78.4328
7.1573	-132.698	7.1564	-78.6986
7.1553	-132.175	7.15482	-78.9908
7.15284	-131.7	7.15309	-79.2989
7.15077	-131.295	7.15114	-79.6079
7.14919	-130.972	7.14904	-79.9119
7.14688	-130.744	7.14725	-80.2299
7.14446	-130.607	7.14474	-80.5541
7.14256	-130.564	7.14249	-80.8952
7.14069	-130.605	7.14096	-81.2525
7.13883	-130.723	7.13887	-81.618
7.13678	-130.918	7.1369	-81.996
7.1349	-131.19	7.13488	-82.3917
7.13288	-131.505	7.13267	-82.7983
7.13069	-131.825	7.13094	-83.2041
7.12886	-132.16	7.12901	-83.6008
7.12664	-132.498	7.12697	-83.9948
7.12431	-132.833	7.12499	-84.3839
7.12264	-133.153	7.12261	-84.7746
7.12111	-133.477	7.12062	-85.1406
7.11936	-133.782	7.11886	-85.464
7.11703	-134.051	7.11696	-85.7292
7.11466	-134.308	7.11508	-85.9123
7.11299	-134.536	7.11279	-86.0233
7.11104	-134.752	7.11057	-86.0825
7.10902	-134.965	7.109	-86.1049
7.10725	-135.172	7.1074	-86.0864
7.1051	-135.376	7.10491	-86.0194
7.10305	-135.578	7.10245	-85.8897
7.101	-135.797	7.1009	-85.6831
7.09879	-136.046	7.0993	-85.4043
7.09668	-136.31	7.09742	-85.0712
7.09457	-136.573	7.0951	-84.6835
7.09271	-136.837	7.09237	-84.2494
7.09097	-137.099	7.09036	-83.7811
7.0889	-137.382	7.08859	-83.2915
7.08678	-137.688	7.08635	-82.7986
7.085	-137.998	7.08436	-82.2905
7.08334	-138.315	7.08261	-81.7804
7.08126	-138.641	7.08072	-81.2719
7.07894	-138.963	7.07897	-80.7764
7.07685	-139.288	7.07712	-80.3196
7.07464	-139.624	7.07494	-79.9203
7.0726	-139.95	7.07294	-79.5879
7.07093	-140.278	7.07111	-79.3023
7.06887	-140.607	7.06926	-79.0456
7.06651	-140.92	7.06726	-78.8149
7.06482	-141.224	7.06507	-78.624
7.0635	-141.524	7.0631	-78.4824
7.06132	-141.827	7.06104	-78.415
7.05903	-142.127	7.05883	-78.4316
7.05729	-142.41	7.05663	-78.5336
7.0552	-142.675	7.05452	-78.7067
7.05254	-142.927	7.05266	-78.9327
7.05013	-143.163	7.05066	-79.1871
7.04836	-143.385	7.04859	-79.4554
7.04677	-143.588	7.04632	-79.7345
7.04509	-143.775	7.04443	-80.0126
7.04312	-143.963	7.04305	-80.309
7.04112	-144.153	7.04147	-80.6131
7.03879	-144.353	7.03948	-80.9194
7.03667	-144.567	7.0369	-81.2362
7.035	-144.782	7.03481	-81.5495
7.03289	-144.994	7.03318	-81.8652
7.03097	-145.205	7.03082	-82.1746
7.02916	-145.404	7.02856	-82.477
7.0272	-145.562	7.02711	-82.7626
7.02483	-145.686	7.02521	-83.0417
7.02259	-145.789	7.02297	-83.3033
7.02134	-145.88	7.02126	-83.552
7.01908	-145.959	7.01897	-83.7898
7.01628	-146.024	7.0166	-84.0178
7.01461	-146.061	7.01478	-84.2312
7.01272	-146.08	7.01228	-84.43
7.01068	-146.085	7.01031	-84.6147
7.00898	-146.098	7.00894	-84.7726
7.00688	-146.122	7.00669	-84.8982
7.00484	-146.152	7.00472	-84.9665
7.00311	-146.188	7.00299	-84.9429
7.00102	-146.233	7.00119	-84.7725
6.99892	-146.291	6.99955	-84.472
6.9968	-146.344	6.99721	-84.0865
6.99486	-146.383	6.99484	-83.6661
6.99321	-146.419	6.99292	-83.2429
6.99092	-146.449	6.99068	-82.8074
6.98854	-146.458	6.98852	-82.3599
6.98639	-146.437	6.98691	-81.887
6.98473	-146.405	6.98484	-81.4203
6.98319	-146.36	6.98247	-80.9571
6.98107	-146.316	6.98084	-80.5033
6.97906	-146.259	6.9788	-80.0663
6.97696	-146.182	6.97665	-79.6537
6.97492	-146.094	6.97501	-79.2547
6.9729	-145.998	6.97241	-78.8545
6.97079	-145.895	6.97045	-78.4449
6.96906	-145.779	6.96938	-78.0294
6.96701	-145.649	6.96721	-77.6183
6.96463	-145.512	6.96498	-77.2323
6.96289	-145.365	6.96299	-76.8973
6.96118	-145.201	6.96104	-76.6479
6.95891	-145.013	6.95939	-76.5296
6.95681	-144.791	6.95702	-76.5316
6.95469	-144.547	6.95445	-76.6153
6.95281	-144.275	6.9526	-76.7354
6.95114	-143.986	6.95063	-76.8584
6.94887	-143.708	6.94863	-76.9655
6.94677	-143.46	6.94705	-77.0788
6.94503	-143.268	6.94512	-77.2162
6.94288	-143.129	6.94248	-77.3657
6.94081	-143.046	6.94015	-77.5158
6.93877	-143.002	6.93887	-77.6611
6.93671	-142.986	6.93736	-77.7912
6.93515	-142.992	6.93496	-77.886
6.93327	-143.012	6.93304	-77.9647
6.9308	-143.05	6.93137	-78.044
6.92879	-143.1	6.92909	-78.1198
6.92704	-143.163	6.92702	-78.1977
6.9248	-143.211	6.92513	-78.2992
6.92284	-143.236	6.92328	-78.4066
6.92116	-143.222	6.92112	-78.5276
6.91911	-143.159	6.91856	-78.6718
6.91701	-143.047	6.91681	-78.8391
6.91473	-142.923	6.91504	-79.0304
6.91271	-142.801	6.91287	-79.2422
6.91126	-142.686	6.91103	-79.459
6.90927	-142.583	6.90896	-79.6791
6.90681	-142.495	6.9069	-79.9147
6.90501	-142.418	6.90474	-80.1539
6.9032	-142.347	6.90258	-80.3981
6.90094	-142.289	6.9008	-80.6487
6.89895	-142.242	6.89886	-80.9228
6.89686	-142.187	6.89709	-81.2135
6.89447	-142.13	6.89524	-81.5198
6.89247	-142.084	6.89273	-81.8438
6.89101	-142.044	6.89053	-82.1621
6.88942	-142.015	6.88899	-82.4666
6.88678	-142.001	6.88715	-82.768
6.88429	-141.992	6.88502	-83.0677
6.88278	-141.987	6.88323	-83.3546
6.88055	-141.998	6.88118	-83.6355
6.87861	-142.048	6.87877	-83.9202
6.87737	-142.141	6.8767	-84.2027
6.87525	-142.255	6.87468	-84.482
6.8734	-142.374	6.87257	-84.7481
6.87167	-142.494	6.87047	-84.9977
6.86915	-142.626	6.86841	-85.2238
6.86677	-142.774	6.86634	-85.4365
6.86482	-142.926	6.86463	-85.6427
6.86312	-143.082	6.8633	-85.8494
6.86137	-143.236	6.86142	-86.0436
6.85923	-143.388	6.85911	-86.2013
6.85701	-143.51	6.8571	-86.2888
6.85483	-143.598	6.85533	-86.3072
6.8526	-143.645	6.85291	-86.2564
6.85084	-143.64	6.85059	-86.1649
6.84948	-143.595	6.84892	-86.0388
6.8473	-143.51	6.8472	-85.87
6.84459	-143.374	6.84562	-85.6593
6.84267	-143.197	6.84303	-85.4126
6.84093	-143.015	6.84043	-85.1262
6.83839	-142.841	6.83874	-84.8148
6.83605	-142.663	6.83601	-84.4708
6.83423	-142.497	6.83397	-84.1039
6.83219	-142.377	6.83279	-83.7271
6.83057	-142.282	6.83026	-83.3388
6.82911	-142.204	6.82815	-82.9283
6.82694	-142.151	6.82663	-82.5055
6.82484	-142.105	6.82485	-82.0647
6.82269	-142.063	6.82304	-81.6119
6.82027	-142.041	6.82043	-81.1653
6.8182	-142.044	6.81841	-80.7391
6.81658	-142.064	6.81725	-80.3499
6.81535	-142.108	6.81531	-80.0163
6.81321	-142.193	6.8132	-79.7475
6.81039	-142.323	6.81141	-79.5362
6.80855	-142.526	6.80934	-79.3535
6.8069	-142.79	6.80705	-79.2001
6.80521	-143.103	6.8051	-79.0911
6.80328	-143.474	6.80331	-79.0288
6.80101	-143.913	6.80081	-79.0081
6.79917	-144.399	6.79843	-79.0381
6.79707	-144.911	6.79692	-79.119
6.79496	-145.444	6.79539	-79.2331
6.79329	-145.982	6.79347	-79.3722
6.7914	-146.495	6.79132	-79.515
6.78903	-147.001	6.78904	-79.6641
6.78645	-147.489	6.78679	-79.8252
6.78444	-147.939	6.78469	-79.9998
6.78291	-148.349	6.78253	-80.1903
6.7811	-148.705	6.78073	-80.3968
6.77893	-148.957	6.77936	-80.6061
6.77661	-149.086	6.77718	-80.8186
6.77478	-149.1	6.77469	-81.0316
6.77317	-149.007	6.77301	-81.2402
6.77096	-148.809	6.77119	-81.4285
6.76882	-148.492	6.7692	-81.592
6.76723	-148.033	6.76715	-81.7301
6.76545	-147.457	6.7644	-81.8266
6.7629	-146.779	6.76238	-81.8682
6.76067	-146.041	6.76119	-81.8483
6.75918	-145.251	6.75943	-81.766
6.75717	-144.409	6.75727	-81.6228
6.75514	-143.524	6.75506	-81.3876
6.75312	-142.612	6.75298	-81.0309
6.75078	-141.699	6.75113	-80.5746
6.74888	-140.796	6.74876	-80.0458
6.74687	-139.895	6.74634	-79.4394
6.74468	-138.994	6.74462	-78.7262
6.74279	-138.106	6.74315	-77.9458
6.74094	-137.242	6.74104	-77.1443
6.73911	-136.404	6.73862	-76.3282
6.73709	-135.628	6.73708	-75.5055
6.73492	-134.93	6.73501	-74.6841
6.73298	-134.3	6.73241	-73.8694
6.73101	-133.766	6.731	-73.0651
6.72883	-133.325	6.72949	-72.2818
6.72673	-133.004	6.72697	-71.5275
6.72464	-132.812	6.72474	-70.8018
6.72275	-132.739	6.72323	-70.1324
6.72114	-132.785	6.72123	-69.5272
6.71907	-132.907	6.71896	-68.9911
6.7168	-133.092	6.71705	-68.5209
6.71502	-133.341	6.71504	-68.1284
6.71305	-133.639	6.71321	-67.8247
6.71079	-133.973	6.71122	-67.6272
6.70904	-134.322	6.70876	-67.5216
6.70733	-134.694	6.70676	-67.4804
6.70527	-135.087	6.70515	-67.5046
6.70338	-135.503	6.70295	-67.6308
6.70131	-135.937	6.70053	-67.8371
6.69945	-136.388	6.69888	-68.0835
6.69774	-136.871	6.69712	-68.3525
6.69514	-137.371	6.69462	-68.6323
6.69296	-137.891	6.69258	-68.9113
6.69121	-138.443	6.69082	-69.1726
6.68884	-138.993	6.68872	-69.4225
6.68659	-139.534	6.687	-69.6593
6.68452	-140.047	6.68524	-69.8706
6.68257	-140.502	6.68305	-70.0689
6.68072	-140.876	6.68095	-70.2533
6.67896	-141.161	6.67889	-70.4324
6.67712	-141.364	6.67694	-70.6089
6.67485	-141.492	6.67514	-70.7805
6.67304	-141.56	6.67307	-70.9388
6.67155	-141.591	6.6708	-71.089
6.66959	-141.594	6.66872	-71.2369
6.66722	-141.567	6.66662	-71.3645
6.66476	-141.512	6.66458	-71.4903
6.66282	-141.422	6.66292	-71.6331
6.66082	-141.294	6.661	-71.7931
6.65876	-141.128	6.65913	-71.9614
6.65689	-140.903	6.65756	-72.1377
6.65496	-140.609	6.65503	-72.3275
6.6533	-140.281	6.65244	-72.537
6.65103	-139.922	6.65062	-72.7664
6.6489	-139.53	6.64879	-73.018
6.64737	-139.133	6.64704	-73.2787
6.64487	-138.752	6.64487	-73.5623
6.6428	-138.407	6.64262	-73.8811
6.64131	-138.123	6.64079	-74.2287
6.63886	-137.918	6.63867	-74.5922
6.63663	-137.795	6.63694	-74.9728
6.63472	-137.748	6.63591	-75.3608
6.63242	-137.761	6.63419	-75.762
6.63046	-137.808	6.63164	-76.1642
6.62896	-137.879	6.62874	-76.5642
6.62725	-137.969	6.62622	-76.9723
6.62521	-138.078	6.6247	-77.3937
6.62315	-138.176	6.62286	-77.8261
6.62115	-138.262	6.62062	-78.2632
6.61916	-138.333	6.61894	-78.7001
6.61692	-138.396	6.61708	-79.1371
6.61483	-138.478	6.61479	-79.5635
6.61308	-138.599	6.61299	-79.9808
6.61112	-138.745	6.61109	-80.3798
6.609	-138.888	6.60865	-80.7512
6.60663	-139.034	6.60713	-81.0964
6.60433	-139.17	6.6052	-81.422
6.60268	-139.287	6.60251	-81.7384
6.60098	-139.381	6.6012	-82.0516
6.5989	-139.451	6.59948	-82.3694
6.59702	-139.478	6.59695	-82.6961
6.59536	-139.442	6.59516	-83.0168
6.59328	-139.339	6.59311	-83.3427
6.59063	-139.159	6.59085	-83.6655
6.58855	-138.919	6.58859	-83.9803
6.58674	-138.65	6.58624	-84.2885
6.58479	-138.363	6.58452	-84.596
6.58347	-138.06	6.58317	-84.9162
6.58133	-137.783	6.58141	-85.2411
6.5786	-137.55	6.57901	-85.5756
6.5766	-137.368	6.57681	-85.9157
6.57479	-137.232	6.57479	-86.2565
6.57283	-137.126	6.57299	-86.6074
6.57087	-137.042	6.57161	-86.9634
6.56921	-136.978	6.56919	-87.3184
6.56706	-136.955	6.56655	-87.6832
6.5649	-136.962	6.56486	-88.0603
6.56316	-136.995	6.56295	-88.4531
6.56111	-137.045	6.56097	-88.8466
6.55915	-137.101	6.55895	-89.236
6.55689	-137.145	6.55659	-89.6123
6.55447	-137.193	6.55489	-89.9624
6.55289	-137.25	6.55301	-90.2814
6.55129	-137.314	6.55058	-90.5355
6.54886	-137.399	6.5489	-90.6911
6.54693	-137.47	6.54726	-90.533
6.5454	-137.449	6.5453	-90.068
6.54316	-137.371	6.5433	-89.4602
6.54106	-137.286	6.54108	-88.7789
6.53924	-137.195	6.53889	-88.0581
6.53708	-137.091	6.53673	-87.3101
6.53505	-136.987	6.5343	-86.5451
6.53333	-136.881	6.5321	-85.7688
6.53129	-136.777	6.53079	-84.9771
6.52846	-136.677	6.52901	-84.1742
6.52589	-136.572	6.5268	-83.3653
6.52464	-136.467	6.52497	-82.5611
6.52304	-136.377	6.52299	-81.7764
6.52044	-136.308	6.52117	-81.0136
6.5187	-136.26	6.51882	-80.2671
6.51725	-136.22	6.51641	-79.5401
6.51495	-136.206	6.51474	-78.8284
6.51285	-136.209	6.51281	-78.1419
6.51108	-136.253	6.51094	-77.4842
6.50913	-136.351	6.5092	-76.8846
6.50747	-136.497	6.50733	-76.3651
6.50563	-136.709	6.50526	-76.1629
6.5032	-137.035	6.50274	-76.2797
6.50061	-137.436	6.50103	-76.55
6.49872	-137.858	6.49956	-76.8953
6.49724	-138.272	6.49686	-77.2888
6.49507	-138.672	6.49471	-77.7148
6.49292	-139.037	6.49318	-78.1693
6.49105	-139.379	6.491	-78.6449
6.48913	-139.704	6.48887	-79.1272
6.48692	-140.006	6.48679	-79.6054
6.48488	-140.288	6.48513	-80.0683
6.48351	-140.554	6.48314	-80.4881
6.48144	-140.808	6.48064	-80.8238
6.47888	-141.05	6.47887	-81.0631
6.4769	-141.283	6.47671	-81.2041
6.47477	-141.522	6.47454	-81.255
6.47245	-141.766	6.47294	-81.2323
6.47048	-142.024	6.47088	-81.1648
6.46875	-142.305	6.46894	-81.0652
6.46696	-142.603	6.46737	-80.9231
6.4649	-142.919	6.46532	-80.768
6.46291	-143.246	6.46286	-80.5969
6.46129	-143.575	6.46088	-80.4096
6.45936	-143.909	6.45931	-80.2133
6.45679	-144.253	6.45752	-80.0205
6.45484	-144.591	6.45509	-79.8278
6.45317	-144.923	6.45231	-79.6319
6.45102	-145.251	6.45054	-79.4326
6.44949	-145.557	6.44924	-79.2259
6.44749	-145.808	6.44688	-79.0251
6.44472	-145.973	6.44482	-78.8382
6.44302	-146.033	6.44344	-78.6743
6.44141	-146.022	6.4413	-78.5454
6.43921	-145.949	6.43883	-78.4869
6.43697	-145.816	6.43672	-78.5135
6.43468	-145.641	6.43493	-78.6421
6.43278	-145.431	6.43288	-78.8533
6.431	-145.188	6.43043	-79.1246
6.42911	-144.918	6.42845	-79.4239
6.42706	-144.607	6.42676	-79.7305
6.4251	-144.255	6.42479	-80.0545
6.42319	-143.869	6.42293	-80.3953
6.42067	-143.476	6.42147	-80.7467
6.41878	-143.08	6.41951	-81.1134
6.41705	-142.681	6.41716	-81.4918
6.41468	-142.287	6.41517	-81.8662
6.41319	-141.908	6.41301	-82.2273
6.41146	-141.552	6.41089	-82.5816
6.40904	-141.23	6.40893	-82.9227
6.40733	-140.956	6.40678	-83.2461
6.40541	-140.752	6.40479	-83.5574
6.40297	-140.646	6.40291	-83.8683
6.40082	-140.662	6.4012	-84.1777
6.39883	-140.75	6.39919	-84.4922
6.39679	-140.889	6.39695	-84.7917
6.39466	-141.081	6.39539	-85.0624
6.39274	-141.295	6.39361	-85.2975
6.39107	-141.517	6.39116	-85.5095
6.38904	-141.752	6.3891	-85.7057
6.38699	-141.975	6.38731	-85.8812
6.38508	-142.157	6.38497	-86.056
6.38282	-142.303	6.38261	-86.2337
6.38085	-142.424	6.38112	-86.4041
6.37917	-142.512	6.37936	-86.5745
6.37735	-142.575	6.37652	-86.7325
6.37511	-142.61	6.37405	-86.8771
6.37294	-142.61	6.37262	-87.0082
6.37154	-142.602	6.37134	-87.1363
6.36912	-142.581	6.36913	-87.248
6.36604	-142.536	6.36689	-87.3344
6.36467	-142.466	6.36516	-87.3895
6.36339	-142.372	6.36279	-87.4124
6.36084	-142.267	6.36083	-87.3819
6.35867	-142.143	6.35928	-87.3208
6.35693	-142.01	6.35702	-87.2154
6.35496	-141.858	6.35511	-87.0458
6.35336	-141.681	6.35342	-86.8494
6.35145	-141.499	6.3509	-86.6486
6.34904	-141.33	6.34873	-86.4384
6.34678	-141.172	6.34711	-86.2326
6.34469	-141.046	6.34493	-86.0529
6.34324	-140.992	6.34293	-85.8933
6.34139	-140.999	6.3411	-85.7479
6.33889	-141.054	6.33893	-85.6208
6.33685	-141.158	6.33716	-85.496
6.33494	-141.292	6.33528	-85.3803
6.33324	-141.437	6.33285	-85.2704
6.3311	-141.596	6.3309	-85.1676
6.32869	-141.76	6.32916	-85.0606
6.32703	-141.93	6.327	-84.9501
6.32529	-142.103	6.32483	-84.8536
6.32328	-142.263	6.32277	-84.7904
6.32151	-142.405	6.32094	-84.7604
6.31958	-142.521	6.31907	-84.7852
6.31708	-142.59	6.31717	-84.8454
6.31483	-142.591	6.31542	-84.9439
6.31316	-142.539	6.3134	-85.1153
6.31135	-142.461	6.31097	-85.3376
6.30943	-142.365	6.30847	-85.5671
6.30721	-142.244	6.30664	-85.7844
6.3047	-142.104	6.30508	-85.9734
6.30264	-141.948	6.30322	-86.1023
6.30074	-141.78	6.30127	-86.1441
6.29879	-141.604	6.29883	-86.1113
6.29714	-141.412	6.29648	-86.012
6.29524	-141.194	6.29492	-85.8799
6.29296	-140.966	6.29327	-85.7294
6.29088	-140.744	6.29104	-85.5676
6.28901	-140.527	6.28897	-85.3829
6.28674	-140.308	6.28738	-85.1789
6.28481	-140.092	6.28505	-84.9729
6.2833	-139.893	6.28251	-84.7708
6.28127	-139.717	6.28121	-84.5621
6.2791	-139.568	6.27964	-84.3568
6.27704	-139.452	6.27742	-84.1526
6.27529	-139.393	6.27532	-83.9475
6.27334	-139.413	6.2729	-83.7532
6.27128	-139.521	6.27066	-83.5725
6.26921	-139.679	6.26872	-83.3829
6.26671	-139.871	6.26669	-83.1916
6.26482	-140.095	6.26455	-83.0179
6.26259	-140.337	6.26266	-82.8395
6.26022	-140.596	6.26108	-82.6692
6.25896	-140.862	6.25947	-82.5509
6.25762	-141.135	6.25765	-82.4903
6.25564	-141.419	6.2553	-82.4824
6.25318	-141.708	6.25313	-82.5009
6.25093	-142.001	6.25117	-82.5311
6.24856	-142.299	6.24903	-82.5506
6.24633	-142.6	6.24686	-82.5658
6.24474	-142.903	6.24461	-82.5802
6.24278	-143.206	6.24277	-82.5839
6.24092	-143.495	6.24091	-82.5704
6.23908	-143.749	6.23868	-82.544
6.23699	-143.95	6.23694	-82.49
6.23531	-144.105	6.23494	-82.4106
6.23339	-144.21	6.23247	-82.3051
6.23116	-144.28	6.23105	-82.1728
6.22939	-144.314	6.22945	-81.9999
6.22753	-144.312	6.22691	-81.8013
6.22503	-144.246	6.22448	-81.6044
6.22258	-144.099	6.22227	-81.4159
6.22065	-143.894	6.22065	-81.2393
6.21888	-143.639	6.21857	-81.058
6.21673	-143.307	6.21626	-80.8001
6.21443	-142.886	6.21482	-80.4541
6.21252	-142.364	6.21302	-80.0453
6.21099	-141.794	6.21087	-79.6081
6.20907	-141.181	6.20879	-79.1552
6.20677	-140.531	6.20702	-78.7086
6.20506	-139.852	6.20558	-78.2742
6.20321	-139.167	6.20359	-77.857
6.20101	-138.48	6.20116	-77.4733
6.19897	-137.803	6.19921	-77.1174
6.19697	-137.176	6.19754	-76.8016
6.19539	-136.619	6.19534	-76.5296
6.19359	-136.13	6.19293	-76.295
6.19112	-135.704	6.19071	-76.0905
6.18886	-135.328	6.18865	-75.9144
6.18704	-134.976	6.18674	-75.771
6.18491	-134.66	6.18492	-75.669
6.18251	-134.405	6.18316	-75.5862
6.18026	-134.227	6.18144	-75.515
6.17862	-134.1	6.17933	-75.4767
6.17745	-134.005	6.17701	-75.499
6.17538	-133.932	6.17534	-75.6392
6.17294	-133.894	6.17367	-75.8898
6.17072	-133.918	6.17133	-76.2104
6.1687	-133.954	6.16887	-76.551
6.16714	-133.998	6.16687	-76.8894
6.16506	-134.039	6.1651	-77.2111
6.16305	-134.061	6.16289	-77.5145
6.16137	-134.048	6.16077	-77.8096
6.15909	-133.986	6.15907	-78.0809
6.15675	-133.899	6.157	-78.3278
6.15467	-133.785	6.15485	-78.5263
6.15263	-133.646	6.15318	-78.6747
6.15088	-133.485	6.15111	-78.7634
6.1494	-133.309	6.14856	-78.8069
6.14725	-133.113	6.14674	-78.811
6.1446	-132.909	6.14495	-78.774
6.14269	-132.702	6.14289	-78.7003
6.14156	-132.506	6.14122	-78.6067
6.13979	-132.327	6.13902	-78.4856
6.1371	-132.169	6.1367	-78.3396
6.13493	-132.027	6.13488	-78.1685
6.13305	-131.932	6.133	-77.9542
6.13097	-131.889	6.13108	-77.7086
6.12889	-131.891	6.12912	-77.4381
6.12698	-131.931	6.12749	-77.1512
6.1254	-131.993	6.12562	-76.8513
6.12354	-132.069	6.12306	-76.5541
6.12134	-132.151	6.12101	-76.2752
6.11891	-132.225	6.11926	-76.0021
6.1166	-132.307	6.11705	-75.7438
6.11506	-132.373	6.11489	-75.5058
6.11344	-132.421	6.11306	-75.2957
6.11104	-132.459	6.1109	-75.1199
6.10855	-132.492	6.10821	-74.9795
6.10663	-132.509	6.10624	-74.8766
6.10483	-132.524	6.10487	-74.812
6.10303	-132.528	6.10308	-74.8008
6.10149	-132.527	6.10126	-74.8319
6.09943	-132.519	6.09922	-74.8978
6.09708	-132.506	6.09705	-75.0062
6.0949	-132.468	6.09512	-75.1489
6.09292	-132.396	6.09292	-75.3309
6.09133	-132.285	6.09086	-75.5565
6.08898	-132.147	6.08929	-75.8
6.08629	-131.968	6.08744	-76.0641
6.08467	-131.766	6.08519	-76.3494
6.08302	-131.564	6.08315	-76.6505
6.08117	-131.381	6.08097	-76.9571
6.07955	-131.221	6.07848	-77.2569
6.07696	-131.108	6.07675	-77.563
6.0746	-131.029	6.07525	-77.866
6.07349	-130.99	6.07306	-78.162
6.07147	-131.006	6.07078	-78.4537
6.06869	-131.062	6.0688	-78.737
6.06686	-131.151	6.06697	-79.0158
6.06536	-131.26	6.06521	-79.2877
6.06324	-131.388	6.06294	-79.547
6.0608	-131.543	6.06042	-79.7821
6.05854	-131.712	6.05891	-79.9981
6.0566	-131.885	6.05751	-80.1873
6.0552	-132.053	6.05507	-80.3613
6.05376	-132.238	6.05254	-80.5255
6.05142	-132.461	6.0508	-80.6766
6.04866	-132.742	6.0492	-80.7983
6.04656	-133.058	6.04714	-80.8863
6.04479	-133.425	6.04516	-80.9312
6.04264	-133.843	6.04304	-80.9423
6.04073	-134.275	6.04092	-80.9443
6.03894	-134.713	6.03918	-80.9531
6.0369	-135.164	6.03728	-80.9769
6.03533	-135.624	6.03515	-81.0043
6.03357	-136.083	6.03297	-81.0398
6.031	-136.542	6.03079	-81.0866
[truncated: 8,051 more rows]

## Sheet: Fig 4
	quasi 1D	error bar		2D
δxs	P(δxs)		δxs	P(δxs)
2.49709	0.06708	0.02022	3.24523	0.02955
2.98097	0.05029	0.01382	3.87408	0.02217
3.55861	0.05149	0.01352	4.62479	0.02568
4.24819	0.0451	0.01094	5.52096	0.02063
5.07138	0.0406	0.0095	6.5908	0.01657
6.0541	0.03072	0.00651	7.86794	0.01915
7.22724	0.02634	0.00571	9.39256	0.01398
8.62771	0.02368	0.0054	11.2126	0.01057
10.2996	0.01744	0.00378	13.3854	0.01017
12.2954	0.01156	0.00248	15.9791	0.01066
14.6779	0.01199	0.00275	19.0755	0.00817
17.5222	0.01149	0.00263	22.7719	0.0067
20.9176	0.00687	0.00173	27.1846	0.00551
24.9709	0.00536	0.00121	32.4523	0.00507
29.8097	0.00463	0.00112	38.7408	0.00413
35.5861	0.00359	0.000818051	46.2479	0.004
42.4819	0.00348	0.000890916	55.2096	0.00362
50.7139	0.00262	0.000732698	65.908	0.00303
60.541	0.00232	0.000553947	78.6794	0.00257
72.2724	0.00169	0.00047212	93.9256	0.00254
86.2772	0.00136	0.000378294	112.126	0.0021
102.996	0.000880283	0.000235266	133.854	0.00203
122.954	0.00096354	0.000267238	159.791	0.00155
146.779	0.000768962	0.00019376	190.755	0.00153
175.222	0.000602471	0.000151808	227.719	0.00142
209.176	0.000765782	0.000204664	271.846	0.00108
249.709	0.000370873	8.24163e-05	324.523	0.000792589
298.097	0.000488785	0.000123162	387.408	0.000659954
355.861	0.000454558	0.0001164	462.479	0.00041033
424.819	0.000360306	8.93809e-05	552.096	0.00025574
507.138	0.000283681	7.51491e-05	659.08	0.000102117
605.41	0.000249999	6.80411e-05	786.794	3.29198e-05
722.724	0.00017777	4.7941e-05	--	--
862.771	0.000133318	3.84856e-05	--	--
1029.96	9.01395e-05	3.40695e-05	--	--
1229.54	5.97598e-05	2.98799e-05	--	--
--	--	--	--	--
--	--	--	--	--
--	--	--	--	--
--	--	--	--	--
--	--	--	--	--
--	--	--	--	--
--	--	--	--	--
--	--	--	--	--
--	--	--	--	--
--	--	--	--	--
--	--	--
--	--	--
--	--	--
--	--	--
		--

## Sheet: Fig 5
		x error bar	quasi 1D		2D					quasi 1D		2D
main	k'/k0		p(k'/k0)	k'/k0	p(k'/k0)			inset	k/k0	p(k/k0)	k/k0	p(k/k0)
	0.5	0.15	0.1217	0.5	0.10619				0.03	0.04318	0.03	0.06616
	1.5	0.25	0.12417	1.5	0.1265				0.07	0.08096	0.07	0.05671
	2.5	0.35	0.10121	2.5	0.10065				0.11	0.05937	0.11	0.03781
	3.5	0.45	0.09347	3.5	0.07802				0.15	0.16192	0.15	0.09452
	4.5	0.55	0.07939	4.5	0.06925				0.19	0.17811	0.19	0.10397
	5.5	0.65	0.05963	5.5	0.06833				0.23	0.12953	0.23	0.11342
	6.5	0.75	0.05445	6.5	0.0554				0.27	0.20509	0.27	0.20794
	7.5	0.85	0.04236	7.5	0.04848				0.31	0.24288	0.31	0.12287
	8.5	0.95	0.03355	8.5	0.04017				0.35	0.28605	0.35	0.28355
	9.5	1.05	0.03039	9.5	0.03509				0.39	0.25907	0.39	0.26465
	10.5	1.15	0.02188	10.5	0.03047				0.43	0.49655	0.43	0.35917
	11.5	1.25	0.02851	11.5	0.02724				0.47	0.55052	0.47	0.2741
	12.5	1.35	0.01922	12.5	0.02124				0.51	0.66926	0.51	0.42533
	13.5	1.45	0.01926	13.5	0.02124				0.55	0.83657	0.55	0.49149
	14.5	1.55	0.0138	14.5	0.02078				0.59	1.02008	0.59	0.69943
	15.5	1.65	0.01198	15.5	0.0157				0.63	1.06865	0.63	0.75614
	16.5	1.75	0.01177	16.5	0.01385				0.67	1.32232	0.67	0.94518
	17.5	1.85	0.01086	17.5	0.01616				0.71	1.58679	0.71	0.90737
	18.5	1.95	0.00951	18.5	0.01016				0.75	2.01857	0.75	1.16257
	19.5	2.05	0.01054	19.5	0.01154				0.79	2.37478	0.79	1.34216
	20.5	2.15	0.00964	20.5	0.01108				0.83	2.41796	0.83	2.13611
	21.5	2.25	0.00721	21.5	0.01431				0.87	2.66084	0.87	2.53308
	22.5	2.35	0.0067	22.5	0.0097				0.91	2.68243	0.91	3.26087
	23.5	2.45	0.01211	23.5	0.01154				0.95	2.22906	0.95	3.96975
	24.5	2.55	0.00595	24.5	0.00462				0.99	1.20358	0.99	3.73346
	25.5	2.65	0.0023	25.5	0.00831				1.03	0.17811	1.03	0.59546
	26.5	2.75	0.00377	26.5	0.00739				--	--	--	--
	27.5	2.85	0.0057	27.5	0.006				--	--	--	--
									--	--	--	--
									--	--	--	--
									--	--	--	--
									--	--	--	--
									--	--	--	--
									--	--	--	--
									--	--	--	--
									--	--	--	--
									--	--	--	--
									--	--	--	--
									--	--	--	--
									--	--	--	--
											--	--
											--	--
											--	--
											--	--
											--	--
											--	--
											--	--
											--	--
											--	--
											--	--

## Sheet: Fig 6
		ϒ'=1	ϒ'=2	ϒ'=0.5
main	D'	ε	ε	ε	y error bar			inset	δxs	P(δxs)
	500	1.2	1.2	1.2	0.04				1.77828e-07	196706
	200	1.2	1.2	1.2	0.04				5.62341e-07	367081
	100	1.18	1.19	1.17	0.04				1.77828e-06	64499.9
	50	1.17	1.17	1.16	0.04				5.62341e-06	15531.5
	20	1.11	1.12	1.1	0.04				1.77828e-05	4140.7
	10	1.01	1	0.98	0.06				5.62341e-05	1185.58
	5	0.83	0.8	0.82	0.1				0.000177828	297.526
	2	0.25	0.3	0.2	0.15				0.000562341	75.4637
									0.00178	19.8248
									0.00562	5.06016
									0.01778	1.13461
									0.05623	0.26715
									0.17783	0.05766
									0.56234	0.01472
									1.77828	0.00441
									5.62341	0.001
									17.7828	0.000271319
									56.2341	5.36241e-05
									177.828	1.41826e-05
									562.341	2.24246e-06
									1778.28	4.31644e-07

## Sheet: Fig 7
	black		red
δ (m)	F (N)	δ (m)	F (N)
-1.78255e-06	1.25698e-10	2.06484e-07	5.42565e-08
-1.78222e-06	6.91161e-11	2.06695e-07	5.40189e-08
-1.7819e-06	3.89428e-11	2.06791e-07	5.37754e-08
-1.78157e-06	-1.05245e-10	2.06823e-07	5.33078e-08
-1.78131e-06	-2.78617e-11	2.06827e-07	5.25496e-08
-1.78104e-06	2.18219e-11	2.06669e-07	5.22513e-08
-1.78077e-06	3.0283e-11	2.06592e-07	5.12309e-08
-1.7805e-06	1.03804e-10	2.06495e-07	5.00476e-08
-1.78017e-06	-2.42778e-11	2.06356e-07	4.89441e-08
-1.77984e-06	-6.2178e-11	2.06096e-07	4.85015e-08
-1.77954e-06	1.29231e-10	2.05719e-07	4.88035e-08
-1.77922e-06	2.36908e-10	2.05477e-07	4.85438e-08
-1.77886e-06	1.53926e-10	2.05208e-07	4.84052e-08
-1.77853e-06	1.3213e-10	2.05079e-07	4.74608e-08
-1.77822e-06	1.77961e-10	2.04736e-07	4.74955e-08
-1.77789e-06	4.2151e-11	2.04433e-07	4.72867e-08
-1.77757e-06	5.96441e-11	2.04186e-07	4.67655e-08
-1.77725e-06	1.24161e-10	2.03961e-07	4.61361e-08
-1.77696e-06	3.02686e-10	2.03772e-07	4.54113e-08
-1.77663e-06	2.89264e-10	2.03471e-07	4.53861e-08
-1.77627e-06	1.3156e-10	2.03275e-07	4.49339e-08
-1.77595e-06	1.38103e-10	2.03097e-07	4.43695e-08
-1.77565e-06	2.11632e-10	2.02832e-07	4.41079e-08
-1.77535e-06	2.74212e-10	2.02494e-07	4.40324e-08
-1.77499e-06	1.45493e-10	2.02258e-07	4.33077e-08
-1.77465e-06	1.23702e-10	2.01864e-07	4.33642e-08
-1.77432e-06	2.08835e-10	2.01489e-07	4.34427e-08
-1.77397e-06	1.18121e-10	2.01165e-07	4.34574e-08
-1.77366e-06	1.66529e-10	2.0094e-07	4.31359e-08
-1.77337e-06	1.36347e-10	2.00672e-07	4.30933e-08
-1.77309e-06	8.1683e-11	2.00552e-07	4.23293e-08
-1.77281e-06	8.30597e-11	2.0035e-07	4.19969e-08
-1.7725e-06	7.15632e-11	2.00022e-07	4.22873e-08
-1.77213e-06	-9.32232e-11	1.99802e-07	4.19046e-08
-1.77178e-06	-7.18531e-11	1.99601e-07	4.11972e-08
-1.77146e-06	1.93641e-10	1.99302e-07	4.07907e-08
-1.7711e-06	2.09216e-10	1.98886e-07	4.08975e-08
-1.77076e-06	2.20275e-10	1.98476e-07	4.09656e-08
-1.77043e-06	1.51454e-10	1.98157e-07	4.05958e-08
-1.77013e-06	1.12899e-10	1.97829e-07	4.03412e-08
-1.76983e-06	5.18008e-11	1.97495e-07	4.0305e-08
-1.76954e-06	1.90386e-10	1.9707e-07	4.10045e-08
-1.7692e-06	1.26724e-10	1.96783e-07	4.12614e-08
-1.76886e-06	6.11282e-11	1.9663e-07	4.09689e-08
-1.76855e-06	7.86184e-11	1.96458e-07	4.07054e-08
-1.76828e-06	2.25572e-10	1.96286e-07	4.02145e-08
-1.76796e-06	1.31628e-10	1.96078e-07	3.95928e-08
-1.76763e-06	1.06608e-10	1.95858e-07	3.88049e-08
-1.7673e-06	1.46652e-10	1.9549e-07	3.8703e-08
-1.76694e-06	1.68024e-10	1.95164e-07	3.84897e-08
-1.76655e-06	7.73227e-11	1.94715e-07	3.90165e-08
-1.7662e-06	6.51959e-11	1.94429e-07	3.8789e-08
-1.76589e-06	1.22622e-10	1.94088e-07	3.88501e-08
-1.76559e-06	9.30858e-11	1.93802e-07	3.8669e-08
-1.76531e-06	1.09281e-10	1.93538e-07	3.84248e-08
-1.765e-06	2.82147e-11	1.93274e-07	3.82263e-08
-1.76471e-06	6.05149e-11	1.93002e-07	3.80948e-08
-1.76443e-06	1.73977e-10	1.92784e-07	3.77327e-08
-1.76412e-06	2.39779e-10	1.92599e-07	3.72296e-08
-1.76376e-06	6.01738e-11	1.92383e-07	3.68404e-08
-1.76343e-06	5.19049e-11	1.92158e-07	3.63617e-08
-1.76308e-06	-7.42381e-11	1.91928e-07	3.5762e-08
-1.76275e-06	-6.7049e-11	1.91535e-07	3.589e-08
-1.76244e-06	2.6207e-12	1.91131e-07	3.6058e-08
-1.76213e-06	1.46365e-10	1.90835e-07	3.5694e-08
-1.76183e-06	3.39063e-10	1.90521e-07	3.54742e-08
-1.76149e-06	3.05032e-10	1.90157e-07	3.55991e-08
-1.76111e-06	1.28008e-10	1.8989e-07	3.5331e-08
-1.7608e-06	2.69178e-10	1.89661e-07	3.49754e-08
-1.76047e-06	2.44806e-10	1.89255e-07	3.5573e-08
-1.76014e-06	1.70189e-10	1.8908e-07	3.50145e-08
-1.75982e-06	1.56118e-10	1.8885e-07	3.46769e-08
-1.75952e-06	1.90999e-10	1.88621e-07	3.42884e-08
-1.75918e-06	5.06785e-11	1.88342e-07	3.4115e-08
-1.75887e-06	-4.90646e-11	1.88038e-07	3.40286e-08
-1.7586e-06	9.72429e-11	1.87811e-07	3.35196e-08
-1.75829e-06	-5.72235e-12	1.87416e-07	3.37971e-08
-1.75799e-06	8.54415e-12	1.8722e-07	3.30531e-08
-1.75769e-06	5.50198e-11	1.86955e-07	3.27077e-08
-1.75735e-06	4.15985e-11	1.86608e-07	3.28931e-08
-1.757e-06	6.87653e-11	1.86218e-07	3.33568e-08
-1.75663e-06	1.01734e-10	1.8604e-07	3.2719e-08
-1.75626e-06	1.09582e-10	1.85847e-07	3.20903e-08
-1.75591e-06	1.24509e-10	1.85539e-07	3.20225e-08
-1.75558e-06	1.21395e-10	1.85243e-07	3.19329e-08
-1.75523e-06	-4.33989e-11	1.84855e-07	3.23167e-08
-1.75494e-06	-2.08068e-12	1.84606e-07	3.19114e-08
-1.75466e-06	-3.09783e-11	1.84241e-07	3.19236e-08
-1.75442e-06	5.86348e-11	1.83854e-07	3.19524e-08
-1.75417e-06	6.70887e-11	1.8347e-07	3.20676e-08
-1.75389e-06	8.26375e-11	1.83075e-07	3.24965e-08
-1.7536e-06	2.19293e-10	1.82812e-07	3.25254e-08
-1.75322e-06	1.19567e-10	1.82587e-07	3.24396e-08
-1.75289e-06	2.00195e-10	1.82362e-07	3.22103e-08
-1.75255e-06	2.03522e-10	1.82227e-07	3.12627e-08
-1.75222e-06	1.0314e-10	1.81956e-07	3.07575e-08
-1.7519e-06	2.07895e-11	1.81638e-07	3.03819e-08
-1.75159e-06	7.49963e-11	1.81249e-07	3.04243e-08
-1.75127e-06	2.22609e-10	1.80888e-07	3.05337e-08
-1.75094e-06	3.83112e-10	1.80532e-07	3.08395e-08
-1.75053e-06	1.84196e-10	1.80164e-07	3.13097e-08
-1.75017e-06	1.05079e-10	1.79975e-07	3.07911e-08
-1.74986e-06	9.68047e-11	1.79711e-07	3.04193e-08
-1.74955e-06	4.66567e-11	1.7958e-07	2.92263e-08
-1.74925e-06	-9.93079e-12	1.79184e-07	2.94291e-08
-1.74893e-06	-1.69156e-11	1.78737e-07	3.01265e-08
-1.74861e-06	6.69259e-11	1.78488e-07	3.00401e-08
-1.74828e-06	1.14054e-10	1.78277e-07	2.97953e-08
-1.74795e-06	1.33484e-10	1.78111e-07	2.92116e-08
-1.74763e-06	1.56776e-10	1.77801e-07	2.91999e-08
-1.74728e-06	1.96823e-11	1.77518e-07	2.89229e-08
-1.74695e-06	-3.75418e-11	1.7721e-07	2.87102e-08
-1.74664e-06	2.0528e-11	1.76794e-07	2.90424e-08
-1.74633e-06	-1.02926e-11	1.76429e-07	2.91525e-08
-1.74603e-06	8.48475e-12	1.76165e-07	2.8755e-08
-1.74571e-06	-3.52153e-11	1.75871e-07	2.8483e-08
-1.74538e-06	-1.05968e-10	1.75569e-07	2.82968e-08
-1.74506e-06	-1.14241e-10	1.75302e-07	2.8048e-08
-1.74477e-06	3.46502e-11	1.74974e-07	2.81974e-08
-1.74446e-06	3.60383e-11	1.74733e-07	2.79049e-08
-1.74414e-06	4.45133e-11	1.74488e-07	2.75627e-08
-1.74383e-06	1.61849e-10	1.74252e-07	2.71298e-08
-1.74347e-06	6.40517e-11	1.7404e-07	2.65848e-08
-1.74311e-06	-6.1445e-11	1.7369e-07	2.67412e-08
-1.7428e-06	-6.9718e-11	1.73352e-07	2.68242e-08
-1.74251e-06	-9.71929e-12	1.7309e-07	2.65065e-08
-1.74221e-06	-3.41022e-11	1.7277e-07	2.64922e-08
-1.74191e-06	-1.6615e-11	1.72424e-07	2.66937e-08
-1.74159e-06	-3.8413e-11	1.72138e-07	2.67201e-08
-1.74124e-06	-4.41014e-11	1.71856e-07	2.67502e-08
-1.74087e-06	-1.57997e-10	1.71566e-07	2.66845e-08
-1.74056e-06	1.4091e-11	1.7129e-07	2.62966e-08
-1.74025e-06	1.03725e-10	1.70994e-07	2.58134e-08
-1.73992e-06	-1.21154e-11	1.70567e-07	2.5982e-08
-1.73958e-06	-1.58749e-11	1.70178e-07	2.61436e-08
-1.73921e-06	-1.28485e-10	1.69843e-07	2.62439e-08
-1.73888e-06	-7.68448e-11	1.69652e-07	2.57234e-08
-1.73855e-06	-3.16487e-11	1.69363e-07	2.56988e-08
-1.73823e-06	3.41557e-11	1.69172e-07	2.51197e-08
-1.73794e-06	1.70809e-10	1.68872e-07	2.50139e-08
-1.73765e-06	1.76055e-10	1.68577e-07	2.48161e-08
-1.73735e-06	5.69807e-11	1.68314e-07	2.44443e-08
-1.73706e-06	-3.69719e-11	1.67947e-07	2.4669e-08
-1.73674e-06	-1.03865e-10	1.67607e-07	2.48461e-08
-1.73644e-06	-8.05772e-11	1.6726e-07	2.50836e-08
-1.73612e-06	-1.16549e-10	1.67109e-07	2.42939e-08
-1.73583e-06	3.35525e-12	1.66805e-07	2.42126e-08
-1.73549e-06	-6.93265e-11	1.66552e-07	2.38685e-08
-1.73517e-06	9.43926e-11	1.66321e-07	2.34594e-08
-1.7348e-06	1.99507e-10	1.6594e-07	2.38774e-08
-1.73438e-06	5.34174e-11	1.65581e-07	2.41639e-08
-1.73397e-06	-1.65465e-10	1.65339e-07	2.36813e-08
-1.73368e-06	-5.26451e-11	1.65106e-07	2.29521e-08
-1.73338e-06	-1.88468e-10	1.64704e-07	2.29829e-08
-1.73312e-06	-2.05133e-10	1.64268e-07	2.32874e-08
-1.73284e-06	-2.28234e-10	1.63764e-07	2.40886e-08
-1.73253e-06	-3.30557e-10	1.63499e-07	2.37561e-08
-1.73226e-06	-2.28693e-10	1.63313e-07	2.30224e-08
-1.73197e-06	-1.57099e-10	1.63093e-07	2.2525e-08
-1.73165e-06	-9.9668e-11	1.62739e-07	2.28818e-08
-1.73132e-06	2.41143e-11	1.62505e-07	2.28372e-08
-1.73093e-06	-1.16831e-10	1.62285e-07	2.27895e-08
-1.73059e-06	-3.6202e-11	1.62111e-07	2.24332e-08
-1.73025e-06	4.82889e-11	1.61913e-07	2.20106e-08
-1.7299e-06	-3.34076e-11	1.61612e-07	2.18456e-08
-1.72959e-06	2.07996e-11	1.61266e-07	2.16703e-08
-1.72926e-06	-1.04706e-10	1.60903e-07	2.14563e-08
-1.72895e-06	-1.54207e-10	1.60532e-07	2.1317e-08
-1.72865e-06	-8.84072e-11	1.60194e-07	2.11662e-08
-1.72831e-06	-1.37253e-10	1.59817e-07	2.1389e-08
-1.72794e-06	-2.08639e-10	1.59501e-07	2.14636e-08
-1.72757e-06	-3.57966e-10	1.59193e-07	2.15743e-08
-1.72728e-06	-2.21312e-10	1.58925e-07	2.1466e-08
-1.72699e-06	-1.54872e-10	1.58743e-07	2.08681e-08
-1.72673e-06	2.8796e-11	1.58316e-07	2.14394e-08
-1.7264e-06	-8.31814e-11	1.57938e-07	2.17671e-08
-1.72607e-06	-1.05623e-10	1.57653e-07	2.16253e-08
-1.72575e-06	-6.68722e-11	1.57491e-07	2.08368e-08
-1.72544e-06	-2.94109e-11	1.57264e-07	2.03324e-08
-1.72512e-06	-2.73754e-11	1.56945e-07	2.02801e-08
-1.72476e-06	-1.77996e-10	1.56569e-07	2.05048e-08
-1.72445e-06	-1.12836e-10	1.56214e-07	2.06303e-08
-1.72412e-06	-1.07578e-10	1.5588e-07	2.0654e-08
-1.72376e-06	-1.56419e-10	1.55589e-07	2.04967e-08
-1.72341e-06	-9.25378e-11	1.55365e-07	2.00464e-08
-1.72308e-06	-6.40882e-11	1.55044e-07	2.01004e-08
-1.72276e-06	-1.65119e-10	1.54766e-07	1.99187e-08
-1.7225e-06	-1.47e-10	1.54416e-07	2.00197e-08
-1.72224e-06	-1.8428e-10	1.54144e-07	1.96434e-08
-1.72204e-06	8.37548e-11	1.53894e-07	1.91699e-08
-1.72176e-06	9.73693e-11	1.53585e-07	1.91273e-08
-1.72146e-06	1.12282e-10	1.53189e-07	1.96489e-08
-1.7211e-06	4.86251e-11	1.52947e-07	1.94015e-08
-1.72073e-06	1.21531e-10	1.52692e-07	1.91057e-08
-1.72032e-06	-1.55417e-11	1.52374e-07	1.90303e-08
-1.71991e-06	-9.72219e-11	1.5203e-07	1.91017e-08
-1.71956e-06	-3.91347e-11	1.51768e-07	1.88684e-08
-1.71924e-06	2.79607e-11	1.51535e-07	1.85507e-08
-1.71891e-06	-1.10429e-10	1.5128e-07	1.83194e-08
-1.71865e-06	-6.26787e-11	1.51007e-07	1.81048e-08
-1.71838e-06	-7.61219e-11	1.50622e-07	1.83572e-08
-1.71812e-06	-4.57623e-11	1.50369e-07	1.78843e-08
-1.71782e-06	-1.01709e-10	1.50096e-07	1.75319e-08
-1.71752e-06	-7.64903e-11	1.49746e-07	1.76825e-08
-1.71718e-06	-1.05371e-10	1.4941e-07	1.7864e-08
-1.71681e-06	-2.09607e-10	1.49167e-07	1.7587e-08
-1.71645e-06	-2.62955e-10	1.489e-07	1.73698e-08
-1.71612e-06	-1.61074e-10	1.48574e-07	1.73807e-08
-1.71578e-06	-1.65475e-10	1.48357e-07	1.67686e-08
-1.71543e-06	-1.94996e-10	1.48025e-07	1.66713e-08
-1.71511e-06	-1.10509e-10	1.47563e-07	1.71813e-08
-1.71478e-06	-1.36814e-10	1.47141e-07	1.75103e-08
-1.71445e-06	-1.7407e-10	1.4672e-07	1.78761e-08
-1.71409e-06	-2.93125e-10	1.4652e-07	1.71971e-08
-1.71375e-06	-2.45994e-10	1.46261e-07	1.69303e-08
-1.71341e-06	-2.21409e-10	1.45973e-07	1.69985e-08
-1.71308e-06	-2.99889e-10	1.45643e-07	1.74287e-08
-1.71278e-06	-2.97217e-10	1.45413e-07	1.73642e-08
-1.71252e-06	-1.38027e-10	1.45265e-07	1.66865e-08
-1.7122e-06	-2.12004e-10	1.45014e-07	1.62381e-08
-1.71189e-06	-1.61016e-10	1.44623e-07	1.62927e-08
-1.71156e-06	-1.31924e-10	1.44248e-07	1.62861e-08
-1.71122e-06	-1.89146e-10	1.43842e-07	1.65971e-08
-1.71092e-06	-1.21416e-10	1.43571e-07	1.63916e-08
-1.71065e-06	-8.01023e-11	1.43313e-07	1.61763e-08
-1.71037e-06	-8.3878e-11	1.43007e-07	1.61679e-08
-1.7101e-06	1.88184e-12	1.42786e-07	1.56666e-08
-1.70977e-06	-7.78913e-11	1.42541e-07	1.52646e-08
-1.70945e-06	-8.03645e-11	1.42189e-07	1.54365e-08
-1.70909e-06	-1.72364e-10	1.41832e-07	1.56316e-08
-1.7087e-06	-3.21687e-10	1.4148e-07	1.57358e-08
-1.7084e-06	-1.2963e-10	1.41228e-07	1.52532e-08
-1.70806e-06	-1.52069e-10	1.40852e-07	1.53704e-08
-1.70772e-06	-2.97539e-10	1.40528e-07	1.52788e-08
-1.70743e-06	-1.75702e-10	1.40237e-07	1.50784e-08
-1.70715e-06	1.24828e-11	1.39929e-07	1.50177e-08
-1.70682e-06	5.31687e-11	1.39653e-07	1.48379e-08
-1.70645e-06	-9.29387e-11	1.39395e-07	1.45814e-08
-1.70613e-06	-9.92767e-11	1.39149e-07	1.42367e-08
-1.7058e-06	-1.35891e-10	1.38805e-07	1.42978e-08
-1.70548e-06	-2.3692e-10	1.38547e-07	1.38584e-08
-1.70518e-06	-2.33605e-10	1.38193e-07	1.39066e-08
-1.70492e-06	-6.41083e-11	1.37871e-07	1.39278e-08
-1.70463e-06	8.99379e-11	1.37484e-07	1.44262e-08
-1.70424e-06	-6.32488e-11	1.37232e-07	1.43398e-08
-1.70387e-06	-5.47566e-11	1.37019e-07	1.4037e-08
-1.7035e-06	-4.94857e-11	1.3675e-07	1.39274e-08
-1.70318e-06	9.36204e-11	1.36501e-07	1.36021e-08
-1.70282e-06	-5.0557e-11	1.36189e-07	1.34982e-08
-1.7025e-06	-1.46433e-10	1.35844e-07	1.35104e-08
-1.70221e-06	-1.50206e-10	1.35483e-07	1.3547e-08
-1.70191e-06	-2.21612e-10	1.35186e-07	1.32332e-08
-1.70159e-06	-4.07671e-10	1.34812e-07	1.3369e-08
-1.70127e-06	-5.59593e-10	1.34353e-07	1.40632e-08
-1.70099e-06	-5.16345e-10	1.34079e-07	1.38931e-08
-1.70072e-06	-3.10129e-10	1.33866e-07	1.3379e-08
-1.70042e-06	-1.68963e-10	1.33637e-07	1.28784e-08
-1.70011e-06	-5.2469e-12	1.33267e-07	1.30451e-08
-1.6997e-06	-2.56338e-10	1.32985e-07	1.27725e-08
-1.69934e-06	-2.08557e-10	1.32569e-07	1.32336e-08
-1.699e-06	-1.40169e-10	1.32234e-07	1.33649e-08
-1.69866e-06	-2.99165e-10	1.3199e-07	1.30698e-08
-1.6984e-06	-1.54149e-10	1.31748e-07	1.27193e-08
-1.69814e-06	-1.2057e-10	1.31478e-07	1.24584e-08
-1.69784e-06	-2.7185e-10	1.31119e-07	1.26637e-08
-1.69753e-06	-2.91722e-10	1.30748e-07	1.30102e-08
-1.69717e-06	-4.72614e-10	1.30519e-07	1.27189e-08
-1.69685e-06	-2.94727e-10	1.30278e-07	1.24857e-08
-1.69654e-06	-6.59522e-11	1.30071e-07	1.20231e-08
-1.69618e-06	-1.05774e-10	1.29727e-07	1.21821e-08
-1.69588e-06	9.01455e-11	1.29329e-07	1.25614e-08
-1.69555e-06	-6.3728e-12	1.29005e-07	1.25478e-08
-1.69524e-06	-6.87585e-11	1.28665e-07	1.25934e-08
-1.69494e-06	-9.37848e-11	1.28333e-07	1.2525e-08
-1.69464e-06	-2.79857e-11	1.28112e-07	1.17816e-08
-1.6943e-06	-5.94416e-11	1.27773e-07	1.15399e-08
-1.69395e-06	-8.76726e-11	1.27373e-07	1.16254e-08
-1.69359e-06	-1.39092e-10	1.27042e-07	1.14914e-08
-1.69331e-06	1.17372e-10	1.26749e-07	1.13212e-08
-1.69299e-06	4.59742e-11	1.26435e-07	1.13591e-08
-1.69267e-06	-1.33e-10	1.26201e-07	1.10176e-08
-1.69241e-06	-1.14881e-10	1.25891e-07	1.10613e-08
-1.69216e-06	-2.97728e-11	1.2554e-07	1.1344e-08
-1.69182e-06	-2.82175e-10	1.25264e-07	1.13104e-08
-1.69151e-06	-2.05423e-10	1.24951e-07	1.15074e-08
-1.69121e-06	2.3352e-11	1.24745e-07	1.11563e-08
-1.6908e-06	-1.27252e-10	1.2457e-07	1.05675e-08
-1.6904e-06	-2.38565e-10	1.24334e-07	1.01693e-08
-1.69009e-06	-2.0097e-11	1.24029e-07	1.00269e-08
-1.68977e-06	3.99111e-11	1.2368e-07	1.00712e-08
-1.68943e-06	-8.75236e-11	1.23309e-07	1.02502e-08
-1.68914e-06	-3.97617e-11	1.2296e-07	1.03338e-08
-1.68882e-06	-9.37696e-11	1.22621e-07	1.03305e-08
-1.68846e-06	-2.98498e-10	1.223e-07	1.0199e-08
-1.68816e-06	-1.58621e-10	1.21987e-07	1.00494e-08
-1.68785e-06	-3.99965e-11	1.21599e-07	1.0363e-08
-1.68751e-06	-3.21588e-11	1.21319e-07	1.02218e-08
-1.68715e-06	-1.00326e-10	1.21131e-07	9.6504e-09
-1.68679e-06	-1.8395e-10	1.20874e-07	9.4107e-09
-1.68644e-06	-1.10407e-10	1.20651e-07	8.94941e-09
-1.68612e-06	6.93391e-12	1.20342e-07	8.86879e-09
-1.68577e-06	-1.3016e-10	1.19984e-07	8.99558e-09
-1.68549e-06	-1.22985e-10	1.19558e-07	9.44184e-09
-1.68526e-06	-1.16655e-12	1.19229e-07	9.39214e-09
-1.68501e-06	-3.32959e-11	1.18934e-07	9.19493e-09
-1.68477e-06	6.01831e-11	1.18579e-07	9.33975e-09
-1.68448e-06	8.66873e-11	1.18369e-07	8.77476e-09
-1.68412e-06	1.1435e-11	1.1804e-07	8.79076e-09
-1.68372e-06	-9.21481e-11	1.17773e-07	8.4686e-09
-1.68332e-06	-1.28094e-10	1.17407e-07	8.60118e-09
-1.68292e-06	-2.49066e-10	1.1699e-07	8.96177e-09
-1.68261e-06	-4.92797e-11	1.16675e-07	8.81931e-09
-1.68229e-06	-1.33561e-10	1.16311e-07	8.99763e-09
-1.68199e-06	-1.65029e-10	1.15975e-07	9.14052e-09
-1.68167e-06	-2.63485e-10	1.15639e-07	9.36523e-09
-1.6814e-06	-1.16533e-10	1.15334e-07	9.46626e-09
-1.6811e-06	-1.46068e-10	1.15117e-07	9.10933e-09
-1.6808e-06	-1.55634e-10	1.149e-07	8.68541e-09
-1.68048e-06	-1.54243e-10	1.14667e-07	8.27114e-09
-1.68015e-06	-1.15489e-10	1.14417e-07	7.94125e-09
-1.6798e-06	-1.41787e-10	1.14055e-07	8.26708e-09
-1.67947e-06	-7.2114e-11	1.13824e-07	8.02802e-09
-1.67913e-06	-8.23139e-11	1.13621e-07	7.66465e-09
-1.67879e-06	-2.10393e-10	1.13358e-07	7.51642e-09
-1.6785e-06	-2.04503e-10	1.13129e-07	7.0854e-09
-1.67822e-06	-2.7076e-10	1.12746e-07	7.33135e-09
-1.67795e-06	-2.05614e-10	1.12348e-07	7.58502e-09
-1.67764e-06	-1.8426e-10	1.12048e-07	7.2899e-09
-1.6773e-06	-2.71757e-10	1.11711e-07	7.13713e-09
-1.67697e-06	-3.24473e-10	1.11386e-07	6.90641e-09
-1.67667e-06	-2.66404e-10	1.10938e-07	7.27409e-09
-1.67634e-06	-2.90134e-10	1.10613e-07	7.0015e-09
-1.67597e-06	-4.08539e-10	1.10238e-07	7.02651e-09
-1.67556e-06	-4.83776e-10	1.09823e-07	7.41351e-09
-1.67518e-06	-3.30991e-10	1.09398e-07	8.07944e-09
-1.67479e-06	-3.92704e-10	1.09102e-07	8.27452e-09
-1.67446e-06	-3.28828e-10	1.08909e-07	8.01422e-09
-1.67419e-06	-1.51599e-10	1.08798e-07	7.2689e-09
-1.67392e-06	-7.93662e-11	1.08599e-07	6.79216e-09
-1.67361e-06	-1.8942e-10	1.08317e-07	6.5241e-09
-1.6733e-06	-3.43274e-10	1.07999e-07	6.26375e-09
-1.67299e-06	-4.75229e-10	1.07571e-07	6.49294e-09
-1.67273e-06	-4.20392e-10	1.07193e-07	6.52309e-09
-1.67249e-06	-2.64428e-10	1.06756e-07	6.97709e-09
-1.67215e-06	-4.92353e-10	1.06504e-07	6.6749e-09
-1.67185e-06	-4.05298e-10	1.06189e-07	6.88157e-09
-1.67158e-06	-1.39173e-10	1.05937e-07	6.9195e-09
-1.67123e-06	-1.67406e-10	1.05771e-07	6.54454e-09
-1.67086e-06	-3.20596e-10	1.05487e-07	6.60758e-09
-1.6705e-06	-3.44317e-10	1.05241e-07	6.20233e-09
-1.67015e-06	-3.71903e-10	1.04886e-07	6.09077e-09
-1.6698e-06	-4.1173e-10	1.04527e-07	5.871e-09
-1.66947e-06	-4.21929e-10	1.04131e-07	5.88956e-09
-1.66917e-06	-2.51777e-10	1.03718e-07	6.13099e-09
-1.66883e-06	-3.47648e-10	1.03416e-07	5.96792e-09
-1.66849e-06	-4.0616e-10	1.03072e-07	6.14624e-09
-1.66818e-06	-3.02994e-10	1.02714e-07	6.47014e-09
-1.66782e-06	-2.95794e-10	1.02528e-07	5.94444e-09
-1.66744e-06	-3.02759e-10	1.02244e-07	5.87672e-09
-1.66709e-06	-1.99584e-10	1.01985e-07	5.64989e-09
-1.66676e-06	-2.02054e-10	1.017e-07	5.53192e-09
-1.66649e-06	-7.57155e-11	1.01399e-07	5.4687e-09
-1.66621e-06	-1.70317e-10	1.01103e-07	5.3417e-09
-1.66596e-06	-1.23212e-10	1.00875e-07	4.8044e-09
-1.66568e-06	-1.39874e-10	1.00585e-07	4.53119e-09
-1.66541e-06	-9.98485e-11	1.00209e-07	4.71659e-09
-1.66508e-06	-2.19557e-10	9.97598e-08	5.34836e-09
-1.66475e-06	-1.47308e-10	9.94375e-08	5.39915e-09
-1.66441e-06	-7.37649e-11	9.9169e-08	5.17941e-09
-1.66403e-06	-1.94101e-10	9.89916e-08	4.49525e-09
-1.66365e-06	-3.41493e-10	9.85865e-08	4.95183e-09
-1.66334e-06	-2.75689e-10	9.82625e-08	4.98265e-09
-1.66307e-06	-1.0297e-10	9.8055e-08	4.38287e-09
-1.6628e-06	-1.17699e-10	9.76981e-08	4.47359e-09
-1.66253e-06	-1.70435e-10	9.73002e-08	4.73499e-09
-1.66225e-06	-2.32828e-10	9.69637e-08	4.71233e-09
-1.66195e-06	-1.68318e-10	9.66852e-08	4.51642e-09
-1.66161e-06	-1.22475e-10	9.62924e-08	5.0722e-09
-1.66124e-06	-1.91923e-10	9.60275e-08	5.11399e-09
-1.66089e-06	-1.11294e-10	9.58613e-08	4.64563e-09
-1.66051e-06	-2.4258e-10	9.56411e-08	4.31189e-09
-1.66018e-06	-1.23306e-10	9.52775e-08	4.5237e-09
-1.65987e-06	-9.19069e-12	9.50084e-08	4.12037e-09
-1.65954e-06	-1.3212e-10	9.46858e-08	3.91028e-09
-1.65924e-06	-1.3396e-10	9.43014e-08	3.96748e-09
-1.6589e-06	-3.17435e-10	9.39582e-08	3.77799e-09
-1.65858e-06	-2.19423e-10	9.3546e-08	3.92602e-09
-1.65822e-06	-2.41852e-10	9.31797e-08	3.9156e-09
-1.65786e-06	-1.85696e-10	9.27533e-08	4.35478e-09
-1.65753e-06	-5.28953e-11	9.24775e-08	4.23423e-09
-1.65722e-06	-5.85924e-11	9.21392e-08	4.6058e-09
-1.65694e-06	-7.65403e-11	9.18161e-08	4.97287e-09
-1.65667e-06	-1.22835e-10	9.16776e-08	4.34219e-09
-1.65645e-06	6.14653e-11	9.14286e-08	4.09218e-09
-1.65615e-06	-1.57374e-11	9.11183e-08	3.98386e-09
-1.65579e-06	-2.19178e-10	9.0857e-08	3.5567e-09
-1.65546e-06	-1.92663e-10	9.04414e-08	3.95659e-09
-1.6551e-06	-2.33774e-10	9.01361e-08	3.93717e-09
-1.65478e-06	-4.42904e-11	8.98553e-08	3.89521e-09
-1.65444e-06	-3.83834e-11	8.95852e-08	3.78562e-09
-1.65407e-06	-2.52128e-10	8.92966e-08	3.62449e-09
-1.65375e-06	-3.93738e-10	8.90053e-08	3.28621e-09
-1.65348e-06	-2.28106e-10	8.86501e-08	3.19527e-09
-1.65319e-06	-1.44916e-10	8.82711e-08	3.34846e-09
-1.65285e-06	-2.07291e-10	8.78988e-08	3.67558e-09
-1.65247e-06	-3.44376e-10	8.76514e-08	3.49127e-09
-1.65211e-06	-3.20427e-10	8.74325e-08	3.13047e-09
-1.65175e-06	-2.86173e-10	8.717e-08	2.91266e-09
-1.65142e-06	-2.26161e-10	8.68702e-08	2.84879e-09
-1.65114e-06	-1.08191e-10	8.65447e-08	2.8809e-09
-1.65088e-06	-7.33237e-11	8.63492e-08	2.20769e-09
-1.6506e-06	-2.11084e-10	8.59719e-08	2.4253e-09
-1.6503e-06	-2.94086e-10	8.56437e-08	2.43614e-09
-1.65002e-06	-7.69172e-11	8.52514e-08	2.80383e-09
-1.64964e-06	-2.01762e-10	8.49395e-08	2.75349e-09
-1.64924e-06	-3.39485e-10	8.46544e-08	2.50669e-09
-1.64889e-06	-3.41951e-10	8.42729e-08	2.66438e-09
-1.64859e-06	-3.45074e-10	8.40221e-08	2.13803e-09
-1.64832e-06	-3.59159e-10	8.3688e-08	2.09219e-09
-1.64807e-06	-2.32181e-10	8.3378e-08	2.02896e-09
-1.64773e-06	-3.42226e-10	8.31262e-08	1.72935e-09
-1.64737e-06	-3.54347e-10	8.27796e-08	1.87739e-09
-1.64695e-06	-4.2314e-10	8.24019e-08	2.12205e-09
-1.64655e-06	-4.4105e-10	8.20622e-08	2.16059e-09
-1.64618e-06	-4.88599e-10	8.17143e-08	2.31508e-09
-1.6459e-06	-3.26182e-10	8.1449e-08	2.19583e-09
-1.64565e-06	-2.53957e-10	8.11375e-08	2.41861e-09
-1.64542e-06	-2.53883e-10	8.08706e-08	2.38889e-09
-1.64515e-06	-3.65236e-10	8.06299e-08	2.05063e-09
-1.64487e-06	-2.49845e-10	8.02134e-08	2.38482e-09
-1.6445e-06	-2.92241e-10	7.99558e-08	1.8153e-09
-1.64414e-06	-1.27865e-10	7.95522e-08	2.00262e-09
-1.64375e-06	-1.20656e-10	7.92849e-08	1.63859e-09
-1.64339e-06	-1.65632e-10	7.89355e-08	1.83043e-09
-1.64308e-06	-1.06271e-10	7.86208e-08	1.90312e-09
-1.64277e-06	-7.46075e-11	7.83621e-08	1.6209e-09
-1.64242e-06	-1.43424e-10	7.80832e-08	1.35091e-09
-1.64211e-06	-7.82638e-11	7.77823e-08	1.21168e-09
-1.64181e-06	-2.27696e-11	7.73647e-08	1.79193e-09
-1.6415e-06	-4.58629e-11	7.70479e-08	1.94836e-09
-1.6412e-06	-1.1147e-10	7.68145e-08	1.58047e-09
-1.64088e-06	-2.47286e-10	7.65849e-08	9.63938e-10
-1.64063e-06	-1.10644e-10	7.62321e-08	8.24688e-10
-1.64033e-06	-1.7239e-10	7.58061e-08	1.12666e-09
-1.64002e-06	-2.14162e-10	7.54454e-08	1.33848e-09
-1.63964e-06	-4.65905e-10	7.5179e-08	1.30425e-09
-1.63929e-06	-4.23923e-10	7.48867e-08	1.46713e-09
-1.63894e-06	-3.69702e-10	7.46775e-08	1.10118e-09
-1.63862e-06	-2.34972e-10	7.43936e-08	9.40695e-10
-1.63826e-06	-3.55316e-10	7.40063e-08	1.20146e-09
-1.63796e-06	-3.17215e-10	7.36794e-08	1.13758e-09
-1.63766e-06	-3.51905e-10	7.33604e-08	1.04086e-09
-1.63736e-06	-3.90457e-10	7.30391e-08	9.82779e-10
-1.63704e-06	-3.47197e-10	7.27311e-08	9.17621e-10
-1.63667e-06	-4.19225e-10	7.24067e-08	9.52302e-10
-1.63632e-06	-2.91572e-10	7.22174e-08	2.57196e-10
-1.63597e-06	-2.6376e-10	7.18338e-08	4.29064e-10
-1.63565e-06	-2.19212e-10	7.15905e-08	-1.7781e-10
-1.63536e-06	-2.35225e-10	7.1248e-08	-2.75187e-10
-1.63511e-06	-2.40942e-10	7.08144e-08	2.37425e-10
-1.63485e-06	-2.94323e-10	7.04665e-08	5.44578e-10
-1.63457e-06	-2.29176e-10	7.0151e-08	8.46587e-10
-1.63427e-06	-1.76257e-10	7.00057e-08	2.92565e-10
-1.63394e-06	-7.95304e-11	6.97794e-08	7.77546e-12
-1.63361e-06	1.14013e-11	6.94308e-08	1.70636e-10
-1.63328e-06	4.17824e-11	6.90846e-08	1.84698e-10
-1.63295e-06	-2.96135e-11	6.87454e-08	1.14377e-10
-1.63263e-06	-1.0681e-10	6.83957e-08	1.52915e-10
-1.63232e-06	-1.06068e-10	6.8054e-08	2.53939e-10
-1.632e-06	-1.49768e-10	6.77994e-08	-3.27922e-11
-1.63167e-06	-1.43868e-10	6.75187e-08	-2.11958e-10
-1.63133e-06	-1.7017e-10	6.71219e-08	1.35117e-10
-1.63097e-06	-2.38337e-10	6.67995e-08	6.6734e-11
-1.63062e-06	-1.93779e-10	6.6498e-08	-1.44646e-10
-1.63023e-06	-3.5727e-10	6.61329e-08	-7.00395e-11
-1.62991e-06	-2.69562e-10	6.57748e-08	-3.73014e-11
-1.62958e-06	-2.99088e-10	6.53947e-08	1.26194e-10
-1.62927e-06	-3.08009e-10	6.5095e-08	-5.36218e-11
-1.62899e-06	-2.71847e-10	6.47785e-08	-3.76184e-11
-1.62875e-06	-1.35207e-10	6.44265e-08	2.74042e-10
-1.62846e-06	-9.45348e-11	6.42352e-08	-1.56316e-10
-1.62813e-06	-7.57477e-11	6.40293e-08	-5.34502e-10
-1.62776e-06	-4.14893e-11	6.37385e-08	-5.55852e-10
-1.62739e-06	6.6845e-11	6.34454e-08	-6.52569e-10
-1.62703e-06	2.63786e-11	6.31873e-08	-1.00114e-09
-1.6267e-06	-4.17978e-11	6.28804e-08	-1.11976e-09
-1.62643e-06	4.07409e-11	6.24442e-08	-6.07796e-10
-1.62614e-06	2.53747e-11	6.21496e-08	-8.9454e-10
-1.6258e-06	-1.1881e-10	6.18495e-08	-1.27469e-09
-1.62551e-06	-3.17554e-11	6.14671e-08	-1.21812e-09
-1.6252e-06	-4.00321e-11	6.09683e-08	-3.77014e-10
-1.6249e-06	-5.15295e-12	6.06422e-08	-1.74208e-10
-1.62458e-06	-4.04782e-11	6.05077e-08	-7.66231e-10
-1.62423e-06	-9.06129e-11	6.03047e-08	-9.312e-10
-1.62387e-06	-2.23837e-10	6.00809e-08	-1.05559e-09
-1.62353e-06	-2.55937e-10	5.98843e-08	-1.56454e-09
-1.62324e-06	-8.19232e-11	5.96027e-08	-1.95048e-09
-1.62296e-06	7.062e-12	5.91818e-08	-1.8308e-09
-1.62265e-06	-8.94408e-12	5.87411e-08	-1.6145e-09
-1.62234e-06	1.43434e-11	5.82444e-08	-9.9305e-10
-1.62201e-06	-4.35254e-11	5.79748e-08	-1.33454e-09
-1.62165e-06	-2.57271e-10	5.7631e-08	-1.12981e-09
-1.62138e-06	-5.29864e-11	5.73424e-08	-1.07643e-09
-1.62106e-06	-4.96661e-11	5.70839e-08	-1.17765e-09
-1.62071e-06	-2.04797e-10	5.68564e-08	-1.57259e-09
-1.62041e-06	-6.16963e-11	5.65691e-08	-1.80973e-09
-1.62007e-06	2.66616e-11	5.6179e-08	-1.58955e-09
-1.61971e-06	1.0343e-10	5.58624e-08	-1.73652e-09
-1.61933e-06	4.62196e-11	5.55124e-08	-1.7012e-09
-1.61899e-06	-3.91644e-12	5.51801e-08	-1.7245e-09
-1.61869e-06	-3.53828e-11	5.47779e-08	-1.32783e-09
-1.61841e-06	1.68817e-11	5.44203e-08	-1.08381e-09
-1.61811e-06	-1.22161e-10	5.41862e-08	-1.42271e-09
-1.61787e-06	-1.25769e-11	5.39419e-08	-1.69075e-09
-1.61759e-06	-2.50202e-13	5.36547e-08	-1.71661e-09
-1.61726e-06	-7.22913e-11	5.33636e-08	-1.71155e-09
-1.61691e-06	-7.99089e-11	5.30272e-08	-1.5416e-09
-1.61655e-06	-2.31071e-11	5.28055e-08	-2.0454e-09
-1.61615e-06	-7.64458e-11	5.25079e-08	-2.22393e-09
-1.61575e-06	-1.27208e-10	5.21661e-08	-2.17959e-09
-1.61537e-06	-1.67668e-10	5.18736e-08	-2.3929e-09
-1.61503e-06	-1.95903e-10	5.14862e-08	-2.19527e-09
-1.61478e-06	-3.736e-11	5.11438e-08	-2.2862e-09
-1.61455e-06	2.71293e-11	5.07617e-08	-2.18777e-09
-1.61429e-06	-1.1257e-10	5.04554e-08	-2.39335e-09
-1.61401e-06	-2.27141e-10	5.01153e-08	-2.26205e-09
-1.6137e-06	-2.95968e-10	4.9795e-08	-2.02704e-09
-1.61338e-06	-2.56571e-10	4.95478e-08	-2.0503e-09
-1.61303e-06	-1.50176e-10	4.92721e-08	-2.01561e-09
-1.61262e-06	-3.66483e-10	4.9029e-08	-2.37577e-09
-1.61227e-06	-3.89559e-10	4.87095e-08	-2.57041e-09
-1.61195e-06	-3.53385e-10	4.82421e-08	-2.12931e-09
-1.61167e-06	-2.3928e-10	4.79285e-08	-2.42572e-09
-1.61136e-06	-2.64305e-10	4.75469e-08	-2.24805e-09
-1.61107e-06	-1.11548e-10	4.72333e-08	-2.22883e-09
-1.61071e-06	-2.44773e-10	4.69699e-08	-2.29397e-09
-1.61037e-06	-2.59479e-10	4.668e-08	-2.17232e-09
-1.61004e-06	-2.12352e-10	4.65022e-08	-2.70896e-09
-1.60972e-06	-1.65227e-10	4.62169e-08	-2.89714e-09
-1.60938e-06	-2.35976e-10	4.59128e-08	-3.14782e-09
-1.60905e-06	-2.21055e-10	4.55523e-08	-3.18465e-09
-1.6087e-06	-2.39625e-10	4.513e-08	-2.90135e-09
-1.60837e-06	-2.36298e-10	4.47906e-08	-2.94591e-09
-1.60806e-06	-2.84513e-10	4.44457e-08	-2.79722e-09
-1.6078e-06	-2.95379e-10	4.40876e-08	-2.43016e-09
-1.60756e-06	-1.81287e-10	4.38749e-08	-2.77872e-09
-1.60727e-06	-1.45766e-10	4.36215e-08	-3.02809e-09
-1.60693e-06	-1.09586e-10	4.32887e-08	-2.9831e-09
-1.60653e-06	-2.24763e-10	4.29642e-08	-3.0225e-09
-1.60614e-06	-2.19486e-10	4.26991e-08	-3.31374e-09
-1.60574e-06	-3.39171e-10	4.23468e-08	-3.05748e-09
-1.60542e-06	-2.14747e-10	4.20133e-08	-2.82247e-09
-1.60511e-06	-2.13358e-10	4.17498e-08	-3.00549e-09
-1.60481e-06	-2.37097e-10	4.14396e-08	-3.12347e-09
-1.60455e-06	-1.41036e-10	4.10746e-08	-3.07206e-09
-1.60429e-06	-1.55123e-10	4.06785e-08	-2.81516e-09
-1.60404e-06	-6.09969e-11	4.02715e-08	-2.38306e-09
-1.60375e-06	-7.82967e-11	4.00345e-08	-2.74387e-09
-1.60344e-06	-7.56235e-11	3.9763e-08	-2.97134e-09
-1.60312e-06	-1.24477e-10	3.94317e-08	-2.98369e-09
-1.60281e-06	-5.03011e-11	3.91596e-08	-3.35352e-09
-1.60245e-06	-1.65491e-10	3.87733e-08	-3.13398e-09
-1.60207e-06	-2.96133e-10	3.8441e-08	-3.07805e-09
-1.60175e-06	-6.67097e-11	3.80746e-08	-2.7329e-09
-1.60138e-06	-1.82826e-11	3.78608e-08	-3.13492e-09
-1.60102e-06	9.53086e-12	3.75793e-08	-3.27157e-09
-1.60066e-06	-1.86968e-11	3.72553e-08	-3.27489e-09
-1.6003e-06	-9.91007e-11	3.69334e-08	-3.33877e-09
-1.59993e-06	-2.50362e-10	3.65952e-08	-3.35305e-09
-1.59962e-06	-2.77316e-10	3.62522e-08	-3.348e-09
-1.59936e-06	-1.21349e-10	3.59289e-08	-3.39384e-09
-1.59915e-06	3.33181e-11	3.56013e-08	-3.36753e-09
-1.5989e-06	5.05375e-12	3.53095e-08	-3.50483e-09
-1.5986e-06	-1.3399e-10	3.49909e-08	-3.49205e-09
-1.59827e-06	-1.96368e-10	3.46241e-08	-3.21582e-09
-1.59792e-06	-1.58895e-10	3.44241e-08	-3.78017e-09
-1.59755e-06	-1.64575e-10	3.40643e-08	-3.58639e-09
-1.59722e-06	-5.68968e-11	3.37104e-08	-3.47185e-09
-1.59688e-06	-1.25713e-10	3.33966e-08	-3.61302e-09
-1.59656e-06	-1.62973e-10	3.30929e-08	-3.84308e-09
-1.59628e-06	-1.11994e-10	3.26812e-08	-3.51469e-09
-1.59595e-06	-3.09644e-10	3.2283e-08	-3.18114e-09
-1.59561e-06	-4.1389e-10	3.1988e-08	-3.28881e-09
-1.5953e-06	-2.15392e-10	3.16953e-08	-3.36234e-09
-1.59494e-06	-2.55857e-10	3.1441e-08	-3.60269e-09
-1.59461e-06	-1.21769e-10	3.11565e-08	-3.6717e-09
-1.59424e-06	-2.8076e-10	3.08755e-08	-3.73363e-09
-1.59394e-06	-2.28486e-10	3.05432e-08	-3.51601e-09
-1.59366e-06	-1.67845e-10	3.03107e-08	-3.80853e-09
-1.59337e-06	-1.87722e-10	2.99832e-08	-3.68303e-09
-1.59308e-06	-1.97293e-10	2.96997e-08	-3.87057e-09
-1.5928e-06	-2.00616e-11	2.93746e-08	-3.95956e-09
-1.59247e-06	-3.20673e-12	2.90503e-08	-4.11169e-09
-1.59208e-06	-9.97068e-11	2.86629e-08	-3.93209e-09
-1.59168e-06	-1.41451e-10	2.82966e-08	-3.81046e-09
-1.59129e-06	-1.88993e-10	2.80409e-08	-4.2009e-09
-1.59096e-06	-1.21252e-10	2.76664e-08	-3.93627e-09
-1.5907e-06	-3.48504e-11	2.73488e-08	-3.83717e-09
-1.59047e-06	3.15687e-11	2.70453e-08	-3.72519e-09
-1.59026e-06	5.80476e-11	2.67987e-08	-3.96296e-09
-1.59e-06	-4.68681e-11	2.65323e-08	-4.25936e-09
-1.58974e-06	5.37036e-11	2.61743e-08	-4.20407e-09
-1.58939e-06	5.50297e-12	2.58963e-08	-4.54879e-09
-1.589e-06	-4.52614e-11	2.54759e-08	-4.10445e-09
-1.58862e-06	-4.90052e-11	2.5226e-08	-4.40084e-09
-1.58827e-06	-2.95706e-11	2.48833e-08	-4.15166e-09
-1.58793e-06	-1.38324e-10	2.45454e-08	-3.92438e-09
-1.5876e-06	-2.09722e-10	2.43161e-08	-4.3219e-09
-1.5873e-06	-1.75484e-10	2.39278e-08	-4.03795e-09
-1.58698e-06	-1.24496e-10	2.35602e-08	-3.96206e-09
-1.58664e-06	-1.33405e-10	2.32084e-08	-4.02208e-09
-1.5863e-06	-6.82357e-11	2.28368e-08	-3.95134e-09
-1.58595e-06	-8.86109e-12	2.25189e-08	-4.05322e-09
-1.58557e-06	-1.27268e-10	2.22144e-08	-4.12675e-09
-1.58527e-06	-5.56696e-11	2.18585e-08	-3.92073e-09
-1.585e-06	4.74812e-11	2.15883e-08	-4.1817e-09
-1.5847e-06	-9.41368e-11	2.12803e-08	-4.28808e-09
-1.58444e-06	6.24748e-11	2.09101e-08	-4.04922e-09
-1.5841e-06	-1.21e-10	2.06404e-08	-4.24706e-09
-1.58379e-06	-4.68236e-11	2.0363e-08	-4.36954e-09
-1.58348e-06	8.40367e-11	2.01168e-08	-4.65047e-09
-1.58311e-06	-1.06516e-10	1.97502e-08	-4.34332e-09
-1.5828e-06	-1.94553e-11	1.93905e-08	-4.07289e-09
-1.58245e-06	-1.61058e-10	1.91131e-08	-4.22951e-09
-1.58213e-06	-1.51293e-10	1.88554e-08	-4.52591e-09
-1.58181e-06	-3.13807e-11	1.85746e-08	-4.7682e-09
-1.58148e-06	-8.08366e-12	1.82625e-08	-4.89004e-09
-1.58114e-06	-4.66256e-11	1.78783e-08	-4.59707e-09
-1.58084e-06	-2.14081e-11	1.75548e-08	-4.4896e-09
-1.58054e-06	-7.02677e-11	1.72222e-08	-4.26361e-09
-1.5802e-06	-1.80956e-10	1.69461e-08	-4.35195e-09
-1.57985e-06	-2.00813e-10	1.66981e-08	-4.67604e-09
-1.57948e-06	-2.63178e-10	1.63826e-08	-4.71543e-09
-1.57916e-06	-1.34247e-10	1.60855e-08	-4.83276e-09
-1.57889e-06	-2.78727e-11	1.57588e-08	-4.791e-09
-1.57859e-06	-1.8431e-10	1.55084e-08	-5.16211e-09
-1.57832e-06	-2.57013e-10	1.51893e-08	-5.20859e-09
-1.57806e-06	-1.44202e-10	1.47863e-08	-4.79195e-09
-1.57775e-06	-1.22845e-10	1.44439e-08	-4.63037e-09
-1.57739e-06	-2.19354e-10	1.41654e-08	-4.85463e-09
-1.57695e-06	-5.74791e-10	1.3818e-08	-4.92753e-09
-1.57661e-06	-4.09777e-10	1.347e-08	-5.1634e-09
-1.57625e-06	-3.07241e-10	1.30442e-08	-5.0083e-09
-1.57588e-06	-2.96818e-10	1.27003e-08	-5.09601e-09
-1.57554e-06	-3.23763e-10	1.23609e-08	-5.0317e-09
-1.57522e-06	-3.04983e-10	1.20457e-08	-4.988e-09
-1.57492e-06	-2.32098e-10	1.17264e-08	-4.87859e-09
-1.57462e-06	-1.5599e-10	1.13604e-08	-4.51992e-09
-1.5743e-06	-1.84874e-10	1.11134e-08	-4.76284e-09
-1.57398e-06	-3.21335e-10	1.08747e-08	-5.04506e-09
-1.57373e-06	-2.32363e-10	1.05411e-08	-4.83646e-09
-1.57344e-06	-3.93955e-10	1.01289e-08	-4.27617e-09
-1.57319e-06	-2.5667e-10	9.8589e-09	-4.57708e-09
-1.57287e-06	-2.72026e-10	9.60673e-09	-5.11245e-09
-1.57253e-06	-1.97194e-10	9.1705e-09	-4.74349e-09
-1.57216e-06	-2.0674e-10	8.79253e-09	-4.57484e-09
-1.57184e-06	-8.42493e-11	8.51023e-09	-4.79588e-09
-1.57152e-06	-1.1571e-10	8.21541e-09	-4.89066e-09
-1.57123e-06	-3.63866e-11	7.87327e-09	-4.66016e-09
-1.57087e-06	-2.28875e-10	7.63635e-09	-4.85799e-09
-1.57052e-06	-2.46802e-10	7.39288e-09	-4.9708e-09
-1.57016e-06	-2.62791e-10	7.14484e-09	-5.09713e-09
-1.56981e-06	-2.25963e-10	6.81603e-09	-4.9742e-09
-1.56947e-06	-3.16035e-10	6.52351e-09	-5.24871e-09
-1.56921e-06	-2.1031e-10	6.14956e-09	-5.27073e-09
-1.56892e-06	-2.86231e-10	5.72387e-09	-5.04541e-09
-1.56865e-06	-2.27525e-10	5.38657e-09	-5.18015e-09
-1.56832e-06	-2.58984e-10	5.08097e-09	-5.34837e-09
-1.56796e-06	-3.18131e-10	4.76247e-09	-5.31111e-09
-1.56759e-06	-4.38471e-10	4.40624e-09	-4.96466e-09
-1.5673e-06	-2.62525e-10	4.10591e-09	-4.85912e-09
-1.56705e-06	-4.60071e-11	3.87416e-09	-5.151e-09
-1.56672e-06	-1.786e-10	3.61193e-09	-5.3746e-09
-1.56644e-06	-9.09757e-12	3.28887e-09	-5.34636e-09
-1.56609e-06	-1.08187e-10	2.96576e-09	-5.30653e-09
-1.56577e-06	-4.81773e-11	2.56863e-09	-4.86476e-09
-1.56542e-06	-1.16992e-10	2.30557e-09	-5.11607e-09
-1.56508e-06	-1.81297e-10	1.97417e-09	-5.13936e-09
-1.56477e-06	-3.41073e-12	1.61051e-09	-5.14914e-09
-1.56437e-06	-2.11347e-10	1.25605e-09	-5.28903e-09
-1.56401e-06	-3.16874e-10	7.94093e-10	-4.88465e-09
-1.56372e-06	-1.68628e-10	5.02133e-10	-5.24612e-09
-1.56345e-06	-1.18296e-10	1.52517e-10	-5.1715e-09
-1.56321e-06	1.83415e-11	-1.33427e-10	-5.24245e-09
-1.56295e-06	4.25328e-12	-4.02257e-10	-5.258e-09
-1.56266e-06	-1.03873e-10	-6.46563e-10	-5.33022e-09
-1.56238e-06	-2.51983e-11	-9.23895e-10	-5.26461e-09
-1.56207e-06	-3.84163e-12	-1.19492e-09	-5.35101e-09
-1.56174e-06	1.09635e-10	-1.4791e-09	-5.52631e-09
-1.56132e-06	-4.99832e-11	-1.84522e-09	-5.37827e-09
-1.56091e-06	-1.5485e-10	-2.17163e-09	-5.41058e-09
-1.56057e-06	-3.87934e-11	-2.47757e-09	-5.47703e-09
-1.56021e-06	-2.10669e-10	-2.81732e-09	-5.32898e-09
-1.55992e-06	-1.80301e-10	-3.13312e-09	-5.30975e-09
-1.55962e-06	-2.24009e-10	-3.4728e-09	-5.23707e-09
-1.55934e-06	-1.59502e-10	-3.77194e-09	-5.46262e-09
-1.559e-06	-2.14792e-10	-4.05404e-09	-5.83697e-09
-1.55864e-06	-2.75873e-10	-4.443e-09	-5.63161e-09
-1.55831e-06	-1.94604e-10	-4.77712e-09	-5.53895e-09
-1.55797e-06	-2.0609e-10	-5.08578e-09	-5.36899e-09
-1.5576e-06	-3.99221e-10	-5.31162e-09	-5.50627e-09
-1.55729e-06	-4.20377e-10	-5.58383e-09	-5.48446e-09
-1.55701e-06	-2.62471e-10	-5.86255e-09	-5.62562e-09
-1.55672e-06	-1.85724e-10	-6.21312e-09	-5.6122e-09
-1.5564e-06	-2.82891e-10	-6.56235e-09	-5.73277e-09
-1.55611e-06	-2.84087e-10	-6.9337e-09	-5.79279e-09
-1.55586e-06	-1.05575e-10	-7.32803e-09	-5.73108e-09
-1.55552e-06	-3.90183e-10	-7.71478e-09	-5.6436e-09
-1.55526e-06	-1.74309e-10	-8.08932e-09	-5.48075e-09
-1.55495e-06	-1.0271e-10	-8.38538e-09	-5.54204e-09
-1.5546e-06	-1.18056e-10	-8.61098e-09	-5.83971e-09
-1.55423e-06	-8.18678e-11	-8.89052e-09	-5.85397e-09
-1.55384e-06	-1.55822e-10	-9.15168e-09	-6.02153e-09
-1.55345e-06	-3.01278e-10	-9.47736e-09	-5.92566e-09
-1.55313e-06	-2.57371e-10	-9.80747e-09	-5.83944e-09
-1.55282e-06	-1.87705e-10	-1.01093e-08	-5.94003e-09
-1.55249e-06	-2.81001e-10	-1.04704e-08	-5.82162e-09
-1.55216e-06	-2.74454e-10	-1.08103e-08	-5.87777e-09
-1.55184e-06	-1.39725e-10	-1.11413e-08	-5.95517e-09
-1.55148e-06	-2.92919e-10	-1.14713e-08	-5.91727e-09
-1.55117e-06	-2.54173e-10	-1.17964e-08	-5.78339e-09
-1.55088e-06	-2.38619e-10	-1.21291e-08	-5.61151e-09
-1.55055e-06	-3.7894e-10	-1.23745e-08	-5.97811e-09
-1.55024e-06	-3.26665e-10	-1.2705e-08	-5.99239e-09
-1.54992e-06	-2.82761e-10	-1.30075e-08	-6.10328e-09
-1.54963e-06	-1.39664e-10	-1.33134e-08	-6.06537e-09
-1.54933e-06	-1.33167e-11	-1.36061e-08	-5.95918e-09
-1.549e-06	-1.04037e-10	-1.38684e-08	-5.95089e-09
-1.5487e-06	5.56667e-12	-1.41592e-08	-5.8769e-09
-1.54834e-06	-1.02536e-10	-1.44592e-08	-5.95494e-09
-1.54797e-06	-1.3334e-10	-1.48635e-08	-5.75667e-09
-1.5476e-06	-2.28556e-10	-1.52039e-08	-6.04214e-09
-1.54728e-06	-1.36985e-10	-1.56002e-08	-6.04806e-09
-1.54697e-06	-1.05968e-10	-1.5989e-08	-5.92064e-09
-1.54666e-06	-2.60465e-10	-1.63386e-08	-5.79836e-09
-1.54636e-06	-3.59572e-10	-1.66469e-08	-5.78493e-09
-1.5461e-06	-2.67375e-10	-1.68814e-08	-6.13801e-09
-1.54585e-06	-7.53345e-11	-1.72024e-08	-6.11299e-09
-1.54553e-06	-8.87594e-11	-1.75562e-08	-5.99007e-09
-1.54521e-06	1.1831e-11	-1.78469e-08	-6.20595e-09
-1.54484e-06	-5.95537e-11	-1.81989e-08	-6.04631e-09
-1.54447e-06	-1.81182e-10	-1.85724e-08	-5.66122e-09
-1.54415e-06	-1.81079e-10	-1.88234e-08	-5.8159e-09
-1.54389e-06	1.94346e-12	-1.90271e-08	-6.21212e-09
-1.54361e-06	3.2951e-11	-1.93499e-08	-6.06922e-09
-1.54329e-06	-8.28955e-11	-1.96705e-08	-6.05322e-09
-1.54297e-06	-7.37735e-11	-1.99668e-08	-6.30196e-09
-1.54261e-06	-6.07778e-11	-2.0332e-08	-6.2995e-09
-1.54223e-06	-1.32157e-10	-2.07132e-08	-6.23263e-09
-1.54189e-06	-1.03031e-11	-2.11104e-08	-6.05239e-09
-1.54154e-06	-6.75217e-11	-2.14689e-08	-6.01064e-09
-1.54121e-06	-1.92383e-10	-2.18064e-08	-5.98948e-09
-1.54093e-06	-1.807e-10	-2.20977e-08	-6.07912e-09
-1.54067e-06	-1.1749e-10	-2.23552e-08	-6.23122e-09
-1.54034e-06	-3.72471e-10	-2.26531e-08	-6.14693e-09
-1.54007e-06	-2.61591e-10	-2.29629e-08	-6.07359e-09
-1.5398e-06	-1.55863e-10	-2.32297e-08	-6.31266e-09
-1.53947e-06	-2.82014e-10	-2.35774e-08	-6.18201e-09
-1.53914e-06	-3.0381e-10	-2.39624e-08	-5.86456e-09
-1.5388e-06	-3.32687e-10	-2.42302e-08	-6.16225e-09
-1.53849e-06	-1.9667e-10	-2.45774e-08	-6.06831e-09
-1.53818e-06	-9.93051e-11	-2.49347e-08	-5.86873e-09
-1.53788e-06	-2.58653e-12	-2.51972e-08	-6.09299e-09
-1.53756e-06	-4.41812e-12	-2.55359e-08	-5.97521e-09
-1.53722e-06	-1.19612e-10	-2.58385e-08	-6.15181e-09
-1.53689e-06	-1.16286e-10	-2.61985e-08	-6.12551e-09
-1.53654e-06	-1.11666e-10	-2.65546e-08	-6.0683e-09
-1.53618e-06	-1.03177e-10	-2.68884e-08	-5.94794e-09
-1.53579e-06	-1.88728e-10	-2.7203e-08	-5.76382e-09
-1.53546e-06	-1.1712e-10	-2.74519e-08	-5.89723e-09
-1.53515e-06	-1.20252e-11	-2.77318e-08	-6.00747e-09
-1.53482e-06	-1.28513e-10	-2.80617e-08	-6.0224e-09
-1.53453e-06	-3.95271e-11	-2.84335e-08	-5.92331e-09
-1.53423e-06	7.5874e-11	-2.87864e-08	-5.94855e-09
-1.53384e-06	-9.53468e-11	-2.91955e-08	-5.64206e-09
-1.53346e-06	-1.16484e-10	-2.95367e-08	-5.55971e-09
-1.53313e-06	-2.68414e-11	-2.98587e-08	-5.43227e-09
-1.53283e-06	-5.63775e-11	-3.01544e-08	-5.35636e-09
-1.53256e-06	-1.79326e-10	-3.04555e-08	-5.28109e-09
-1.53233e-06	-1.77964e-10	-3.07908e-08	-5.1646e-09
-1.53212e-06	6.10843e-11	-3.11007e-08	-5.32961e-09
-1.53177e-06	-1.77142e-10	-3.14799e-08	-5.2389e-09
-1.53141e-06	-1.70587e-10	-3.18243e-08	-5.29505e-09
-1.53103e-06	-1.67243e-10	-3.21702e-08	-5.24556e-09
-1.53066e-06	-8.9828e-11	-3.25014e-08	-5.17416e-09
-1.53031e-06	-1.06464e-10	-3.28352e-08	-5.04222e-09
-1.52994e-06	-3.07968e-10	-3.31465e-08	-5.0275e-09
-1.52964e-06	-1.68734e-10	-3.35259e-08	-4.70168e-09
-1.52931e-06	-1.06789e-10	-3.38975e-08	-4.46475e-09
-1.52895e-06	-2.06519e-10	-3.42983e-08	-4.10028e-09
-1.52864e-06	-1.70993e-10	-3.46428e-08	-3.96254e-09
-1.52836e-06	-2.19217e-10	-3.49771e-08	-3.77584e-09
-1.52813e-06	-2.15276e-10	-3.53103e-08	-3.54212e-09
-1.5279e-06	-1.46278e-10	-3.56959e-08	-3.09648e-09
-1.5276e-06	-2.45383e-10	-3.61186e-08	-2.5974e-09
-1.52726e-06	-2.81991e-10	-3.65436e-08	-2.22778e-09
-1.52692e-06	-1.03452e-10	-3.6985e-08	-1.85109e-09
-1.52651e-06	-2.27646e-10	-3.73598e-08	-1.79646e-09
-1.52618e-06	-1.08371e-10	-3.77345e-08	-1.66903e-09
-1.52586e-06	-1.43052e-10	-3.81381e-08	-1.32647e-09
-1.52555e-06	-2.00283e-10	-3.84722e-08	-1.28213e-09
-1.52523e-06	-2.8779e-10	-3.88282e-08	-1.07547e-09
-1.5249e-06	-4.24889e-10	-3.91517e-08	-9.51894e-10
-1.52457e-06	-4.32514e-10	-3.94601e-08	-8.62454e-10
-1.52425e-06	-3.31279e-10	-3.97877e-08	-7.47898e-10
-1.52392e-06	-3.26021e-10	-4.01362e-08	-6.62981e-10
-1.52362e-06	-3.4847e-10	-4.05158e-08	-4.72431e-10
-1.52336e-06	-2.39525e-10	-4.08325e-08	-5.33082e-10
-1.52307e-06	-2.76151e-10	-4.11466e-08	-5.33826e-10
-1.52278e-06	-2.66395e-10	-4.14594e-08	-5.15889e-10
-1.52245e-06	-2.96567e-10	-4.17681e-08	-5.09546e-10
-1.52212e-06	-1.94041e-10	-4.20788e-08	-4.83879e-10
-1.52174e-06	-2.60267e-10	-4.2406e-08	-3.84782e-10
-1.52139e-06	-1.31323e-10	-4.27155e-08	-4.06138e-10
-1.52101e-06	-1.79514e-10	-4.30009e-08	-5.84661e-10
-1.52065e-06	-2.01946e-10	-4.33441e-08	-4.84925e-10
-1.5203e-06	-1.80577e-10	-4.36978e-08	-3.19489e-10
-1.51996e-06	-5.6148e-11	-4.39863e-08	-4.91571e-10
-1.51961e-06	-5.346e-11	-4.42562e-08	-8.15668e-10
-1.51929e-06	-9.13632e-11	-4.46366e-08	-6.32204e-10
-1.51902e-06	-1.30569e-10	-4.49869e-08	-5.42778e-10
-1.5188e-06	-4.35377e-11	-4.53382e-08	-3.213e-10
-1.51854e-06	-1.49098e-10	-4.56022e-08	-4.36044e-10
-1.51825e-06	-3.15198e-10	-4.59091e-08	-3.40806e-10
-1.51793e-06	-3.98838e-10	-4.62253e-08	-3.1514e-10
-1.51761e-06	-3.07908e-10	-4.65637e-08	-3.10095e-10
-1.51724e-06	-2.40799e-10	-4.69045e-08	-3.29528e-10
-1.51686e-06	-2.22642e-10	-4.72271e-08	-3.992e-10
-1.51647e-06	-3.59722e-10	-4.75627e-08	-3.87711e-10
-1.51612e-06	-4.07922e-10	-4.78929e-08	-4.62539e-10
-1.51584e-06	-2.03637e-10	-4.82452e-08	-4.58786e-10
-1.51554e-06	-2.91789e-10	-4.85899e-08	-3.95124e-10
-1.51528e-06	-1.94441e-10	-4.88731e-08	-4.52544e-10
-1.515e-06	-2.4395e-10	-4.91695e-08	-3.25739e-10
-1.51469e-06	-2.39989e-10	-4.94455e-08	-3.57391e-10
-1.51431e-06	-4.02839e-10	-4.97571e-08	-3.77459e-10
-1.51394e-06	-3.52476e-10	-5.01118e-08	-3.31837e-10
-1.51359e-06	-1.48813e-10	-5.04579e-08	-3.75105e-10
-1.51328e-06	5.09776e-11	-5.08224e-08	-2.8053e-10
-1.51296e-06	8.1996e-11	-5.11613e-08	-2.4843e-10
-1.51262e-06	-1.95528e-10	-5.14961e-08	-2.04734e-10
-1.51237e-06	-1.08486e-10	-5.18329e-08	-1.2561e-10
-1.51209e-06	-9.61564e-11	-5.21032e-08	-3.1379e-10
-1.51177e-06	-1.1538e-10	-5.23712e-08	-4.15008e-10
-1.51141e-06	-2.09313e-10	-5.26675e-08	-3.50042e-10
-1.51107e-06	-1.75065e-10	-5.29729e-08	-3.39832e-10
-1.51075e-06	-8.73576e-11	-5.32888e-08	-4.31404e-10
-1.51044e-06	-7.30878e-11	-5.36292e-08	-5.16541e-10
-1.51015e-06	-1.15508e-10	-5.40031e-08	-4.50311e-10
-1.50987e-06	-1.36676e-10	-5.4354e-08	-4.39472e-10
-1.50956e-06	-2.47373e-10	-5.46672e-08	-5.35551e-10
-1.50928e-06	-9.78402e-11	-5.50249e-08	-3.32112e-10
-1.50897e-06	-7.55949e-12	-5.53089e-08	-4.30758e-10
-1.50862e-06	-4.99631e-11	-5.55879e-08	-5.04925e-10
-1.50825e-06	-1.86407e-10	-5.58924e-08	-4.37385e-10
-1.50794e-06	-1.17417e-11	-5.61938e-08	-4.31039e-10
-1.50759e-06	-1.22741e-11	-5.64917e-08	-5.19384e-10
-1.50721e-06	-1.39697e-10	-5.68515e-08	-3.98397e-10
-1.5069e-06	-9.47699e-12	-5.72214e-08	-3.04467e-10
-1.50657e-06	-1.77466e-11	-5.75974e-08	-1.88639e-10
-1.50628e-06	1.04092e-10	-5.7923e-08	-2.29968e-10
-1.50597e-06	1.66028e-10	-5.8228e-08	-2.19115e-10
-1.50563e-06	8.62606e-11	-5.84997e-08	-2.34017e-10
-1.50532e-06	1.54642e-10	-5.87576e-08	-2.72104e-10
-1.505e-06	2.09498e-10	-5.90367e-08	-2.63819e-10
-1.50463e-06	3.4404e-11	-5.93082e-08	-4.24945e-10
-1.50428e-06	-4.66481e-11	-5.96345e-08	-4.57901e-10
-1.50393e-06	-1.57976e-10	-5.99839e-08	-4.70895e-10
-1.50363e-06	-5.03081e-11	-6.03588e-08	-3.62796e-10
-1.50336e-06	1.08885e-10	-6.07139e-08	-2.99781e-10
-1.50304e-06	-2.4352e-11	-6.10243e-08	-4.11963e-10
-1.50274e-06	-2.23241e-11	-6.13498e-08	-4.12711e-10
-1.50245e-06	6.47291e-11	-6.16758e-08	-3.56129e-10
-1.50214e-06	3.00439e-11	-6.19364e-08	-5.9455e-10
-1.50181e-06	-1.13499e-10	-6.22583e-08	-5.63089e-10
-1.50149e-06	-1.91987e-10	-6.2622e-08	-4.31796e-10
-1.50119e-06	-2.42778e-10	-6.30179e-08	-2.75392e-10
-1.5009e-06	-2.11123e-10	-6.33849e-08	-3.61826e-10
-1.50062e-06	-1.76892e-10	-6.37628e-08	-3.45842e-10
-1.50035e-06	-4.66858e-11	-6.41243e-08	-1.9136e-10
-1.50001e-06	-1.67037e-10	-6.43855e-08	-2.90643e-10
-1.49968e-06	-1.25061e-10	-6.46381e-08	-3.05539e-10
-1.49933e-06	4.89735e-11	-6.48968e-08	-3.01112e-10
-1.49887e-06	-9.6461e-11	-6.51729e-08	-2.82519e-10
-1.49845e-06	-4.41494e-11	-6.54672e-08	-3.02582e-10
-1.49804e-06	-7.55837e-11	-6.57998e-08	-3.11062e-10
-1.49769e-06	-1.43108e-10	-6.6162e-08	-3.32434e-10
-1.49742e-06	-1.04374e-10	-6.65324e-08	-4.04054e-10
-1.49719e-06	-7.14471e-11	-6.69164e-08	-3.96446e-10
-1.49698e-06	9.48118e-11	-6.72789e-08	-3.66286e-10
-1.49667e-06	-8.80318e-11	-6.76264e-08	-2.09222e-10
-1.49637e-06	-7.95609e-11	-6.78977e-08	-2.64706e-10
-1.49604e-06	-3.56542e-11	-6.81337e-08	-4.14869e-10
-1.49572e-06	4.62573e-11	-6.84095e-08	-3.88547e-10
-1.4954e-06	3.47651e-11	-6.87331e-08	-2.19236e-10
-1.49511e-06	7.54377e-11	-6.89874e-08	-4.8922e-10
-1.49481e-06	-4.87882e-11	-6.92896e-08	-5.4729e-10
-1.49455e-06	9.7516e-11	-6.96402e-08	-3.60595e-10
-1.49422e-06	-8.02065e-12	-6.99561e-08	-3.68426e-10
-1.49389e-06	8.22687e-11	-7.02804e-08	-3.88498e-10
-1.49348e-06	2.69997e-11	-7.06356e-08	-3.29349e-10
-1.49308e-06	7.80391e-12	-7.09763e-08	-4.03535e-10
-1.49269e-06	-6.87264e-11	-7.13306e-08	-4.01071e-10
-1.49236e-06	2.87743e-12	-7.1641e-08	-5.40952e-10
-1.49205e-06	-1.18397e-11	-7.19942e-08	-3.66498e-10
-1.49171e-06	-2.22369e-10	-7.22709e-08	-4.76737e-10
-1.49141e-06	-1.39178e-10	-7.25814e-08	-3.58955e-10
-1.49109e-06	-1.20396e-10	-7.28909e-08	-2.80466e-10
-1.49081e-06	4.58865e-11	-7.31737e-08	-4.64785e-10
-1.4905e-06	6.91737e-11	-7.352e-08	-4.8422e-10
-1.49019e-06	3.83541e-11	-7.38954e-08	-4.83051e-10
-1.4899e-06	1.45376e-10	-7.42763e-08	-5.13448e-10
-1.48954e-06	-7.03035e-11	-7.46531e-08	-5.18721e-10
-1.48922e-06	-9.21017e-11	-7.50385e-08	-3.35903e-10
-1.48891e-06	-3.27416e-11	-7.5344e-08	-3.79158e-10
-1.48862e-06	3.11248e-11	-7.56384e-08	-3.62504e-10
-1.4883e-06	-2.03062e-11	-7.5925e-08	-3.69037e-10
-1.48797e-06	-9.94325e-11	-7.6284e-08	-8.82984e-11
-1.48764e-06	-1.51505e-10	-7.65586e-08	-2.93228e-10
-1.48731e-06	-1.77812e-10	-7.68244e-08	-5.14903e-10
-1.48698e-06	-2.82703e-10	-7.71342e-08	-4.25463e-10
-1.48671e-06	-1.17712e-10	-7.74179e-08	-3.98499e-10
-1.4864e-06	-1.73011e-10	-7.76593e-08	-5.73786e-10
-1.4861e-06	-1.2847e-10	-7.79675e-08	-4.61157e-10
-1.48577e-06	-1.18703e-10	-7.82687e-08	-4.89596e-10
-1.48541e-06	-1.25674e-10	-7.86313e-08	-3.47996e-10
-1.48505e-06	-8.43343e-11	-7.90335e-08	-1.41994e-10
-1.48472e-06	-2.43226e-11	-7.94068e-08	-1.90425e-10
-1.48438e-06	-2.18748e-10	-7.97897e-08	-1.99565e-10
-1.48409e-06	-2.15437e-10	-8.0153e-08	-1.70049e-10
-1.48382e-06	-2.00534e-10	-8.0422e-08	-4.09761e-10
-1.48355e-06	-1.42474e-10	-8.07335e-08	-2.91335e-10
-1.48331e-06	1.53271e-10	-8.09938e-08	-4.04146e-10
-1.48297e-06	1.17948e-10	-8.1262e-08	-5.29842e-10
-1.48259e-06	-4.55441e-11	-8.15837e-08	-4.19793e-10
-1.4822e-06	-8.02067e-11	-8.18637e-08	-5.06843e-10
-1.48183e-06	-2.14709e-11	-8.2174e-08	-4.35441e-10
-1.48147e-06	1.83341e-12	-8.25077e-08	-3.22175e-10
-1.48111e-06	-1.44275e-10	-8.28383e-08	-3.86052e-10
-1.4808e-06	-1.84757e-10	-8.31903e-08	-5.13063e-10
-1.48052e-06	-9.31993e-11	-8.3573e-08	-5.37019e-10
-1.48026e-06	-2.29038e-12	-8.39584e-08	-4.12819e-10
-1.48001e-06	1.00212e-10	-8.42416e-08	-5.77169e-10
-1.47972e-06	1.07388e-10	-8.45348e-08	-5.54717e-10
-1.4794e-06	8.10821e-11	-8.48277e-08	-5.63828e-10
-1.47903e-06	1.02455e-10	-8.51179e-08	-6.74716e-10
-1.47864e-06	7.23039e-11	-8.54414e-08	-6.28439e-10
-1.4783e-06	1.73545e-10	-8.57826e-08	-4.43675e-10
-1.47796e-06	7.63841e-11	-8.60614e-08	-5.6873e-10
-1.47767e-06	8.22752e-11	-8.6392e-08	-5.32118e-10
-1.47739e-06	1.92516e-10	-8.6764e-08	-3.8859e-10
-1.47707e-06	1.97771e-10	-8.71196e-08	-3.1398e-10
-1.47675e-06	1.77903e-10	-8.73956e-08	-5.29861e-10
-1.47645e-06	1.36774e-10	-8.76812e-08	-6.27863e-10
-1.47617e-06	1.2269e-10	-8.80081e-08	-5.64196e-10
-1.47591e-06	1.2213e-10	-8.83731e-08	-3.83304e-10
-1.47563e-06	1.58933e-10	-8.87088e-08	-3.18995e-10
-1.47531e-06	1.18454e-10	-8.9008e-08	-3.55807e-10
-1.47496e-06	1.77184e-10	-8.93213e-08	-3.23699e-10
-1.47456e-06	1.49614e-10	-8.96362e-08	-3.75332e-10
-1.47415e-06	1.02077e-10	-8.99461e-08	-5.12636e-10
-1.47375e-06	-5.30383e-11	-9.02956e-08	-4.29651e-10
-1.47342e-06	-7.35478e-11	-9.06476e-08	-2.88693e-10
-1.47314e-06	-4.51164e-11	-9.09554e-08	-3.40967e-10
-1.47285e-06	-8.81817e-11	-9.12882e-08	-2.77946e-10
-1.47251e-06	-1.92426e-10	-9.16202e-08	-2.27807e-10
-1.47214e-06	-1.95529e-10	-9.19074e-08	-3.8314e-10
-1.47177e-06	-9.81448e-11	-9.22224e-08	-3.54253e-10
-1.47144e-06	6.95917e-12	-9.25238e-08	-3.77539e-10
-1.47112e-06	-2.1282e-11	-9.28561e-08	-3.14517e-10
-1.47089e-06	2.38387e-10	-9.32063e-08	-2.77912e-10
-1.47062e-06	2.52642e-10	-9.35672e-08	-2.42598e-10
-1.47037e-06	3.13275e-10	-9.39063e-08	-2.49792e-10
-1.47005e-06	1.49116e-10	-9.42215e-08	-2.9756e-10
-1.46973e-06	1.04125e-10	-9.456e-08	-2.30675e-10
-1.46939e-06	1.16783e-12	-9.48943e-08	-2.32714e-10
-1.4691e-06	1.91932e-10	-9.52173e-08	-3.20422e-10
-1.46875e-06	1.60479e-10	-9.5555e-08	-3.41786e-10
-1.46839e-06	7.81422e-11	-9.59194e-08	-2.38837e-10
-1.46805e-06	1.11101e-10	-9.62688e-08	-1.8806e-10
-1.46773e-06	1.33104e-10	-9.65633e-08	-2.77691e-10
-1.46743e-06	1.32556e-10	-9.68373e-08	-2.62963e-10
-1.46716e-06	1.92549e-10	-9.70881e-08	-2.32123e-10
-1.46684e-06	4.55595e-12	-9.73233e-08	-3.56521e-10
-1.46654e-06	-4.17281e-11	-9.76221e-08	-3.97197e-10
-1.46621e-06	-1.84623e-10	-9.79876e-08	-3.29677e-10
-1.46587e-06	-1.42003e-10	-9.83447e-08	-3.67796e-10
-1.46551e-06	-6.65204e-11	-9.86701e-08	-4.60014e-10
-1.46509e-06	-1.29514e-10	-9.89887e-08	-4.53674e-10
-1.4647e-06	-5.98232e-11	-9.93101e-08	-3.95158e-10
-1.46437e-06	2.72449e-11	-9.96201e-08	-4.46145e-10
-1.46405e-06	-6.34803e-11	-9.99465e-08	-4.66862e-10
-1.4638e-06	2.54932e-11	-1.00303e-07	-3.36855e-10
-1.46351e-06	-7.94115e-11	-1.00592e-07	-5.04428e-10
-1.46321e-06	-5.74168e-11	-1.00895e-07	-5.37377e-10
-1.4629e-06	-1.609e-11	-1.01227e-07	-3.87394e-10
-1.46256e-06	-1.34068e-11	-1.0154e-07	-3.39181e-10
-1.46223e-06	-4.35767e-11	-1.01892e-07	-1.32519e-10
-1.46196e-06	1.40094e-10	-1.02185e-07	-2.63376e-10
-1.46168e-06	2.18126e-10	-1.02479e-07	-4.32239e-10
-1.46139e-06	2.14354e-10	-1.02832e-07	-3.34439e-10
-1.46108e-06	1.12676e-10	-1.03134e-07	-5.04593e-10
-1.46078e-06	8.44272e-11	-1.03482e-07	-4.4673e-10
-1.46047e-06	-6.94415e-12	-1.03802e-07	-5.18977e-10
-1.46016e-06	4.10548e-12	-1.0413e-07	-4.92026e-10
-1.45987e-06	2.12262e-10	-1.0444e-07	-4.84395e-10
-1.4595e-06	1.88545e-10	-1.04738e-07	-5.46973e-10
-1.45915e-06	3.5485e-10	-1.05051e-07	-5.97317e-10
-1.45871e-06	2.22292e-10	-1.05399e-07	-4.8921e-10
-1.45827e-06	-4.16714e-11	-1.05699e-07	-5.77555e-10
-1.45794e-06	3.25116e-11	-1.06017e-07	-5.30633e-10
-1.4577e-06	3.06355e-10	-1.0635e-07	-4.36047e-10
-1.45741e-06	1.99517e-10	-1.06697e-07	-3.33092e-10
-1.45714e-06	1.3712e-10	-1.07024e-07	-3.55742e-10
-1.45687e-06	1.71345e-10	-1.07331e-07	-4.22188e-10
-1.45657e-06	1.80458e-10	-1.07616e-07	-4.9378e-10
-1.45621e-06	1.11587e-11	-1.0792e-07	-3.97898e-10
-1.45592e-06	2.42504e-10	-1.08217e-07	-3.64496e-10
-1.45559e-06	2.34881e-10	-1.08548e-07	-2.67333e-10
-1.45524e-06	7.52415e-11	-1.08887e-07	-2.57135e-10
-1.45496e-06	2.11247e-10	-1.09269e-07	-1.00082e-10
-1.45468e-06	2.68666e-10	-1.09589e-07	-2.58646e-10
-1.4544e-06	3.50563e-10	-1.09944e-07	-1.9692e-10
-1.45408e-06	2.75299e-10	-1.10276e-07	-1.84143e-10
-1.45374e-06	2.67031e-10	-1.10558e-07	-3.42695e-10
-1.4534e-06	2.9355e-10	-1.10865e-07	-3.2218e-10
-1.45302e-06	1.38429e-10	-1.11181e-07	-2.52067e-10
-1.45268e-06	6.57477e-11	-1.11495e-07	-2.22536e-10
-1.45237e-06	2.39761e-11	-1.1179e-07	-2.89622e-10
-1.45208e-06	4.14607e-11	-1.12114e-07	-2.18223e-10
-1.45182e-06	2.70866e-10	-1.1245e-07	-1.57136e-10
-1.45148e-06	2.78703e-10	-1.12792e-07	-1.97182e-10
-1.45109e-06	1.26804e-10	-1.13181e-07	-8.07133e-11
-1.45074e-06	1.6943e-10	-1.13544e-07	-5.69951e-11
-1.4504e-06	2.25581e-10	-1.13893e-07	-1.70848e-12
-1.45003e-06	9.75127e-11	-1.14181e-07	-1.51245e-10
-1.44967e-06	3.83622e-11	-1.14481e-07	-2.06094e-10
-1.44934e-06	3.04064e-12	-1.14786e-07	-2.71894e-10
-1.44901e-06	-7.16328e-12	-1.15136e-07	-2.09523e-10
-1.44871e-06	8.24721e-11	-1.15478e-07	-2.61808e-10
-1.44838e-06	9.41725e-11	-1.15816e-07	-3.05718e-10
-1.44806e-06	2.06356e-10	-1.16122e-07	-3.81182e-10
-1.44772e-06	1.49134e-10	-1.16408e-07	-3.98666e-10
-1.4474e-06	8.15993e-11	-1.16683e-07	-4.06483e-10
-1.4471e-06	5.68339e-12	-1.16978e-07	-4.04e-10
-1.44684e-06	2.57365e-11	-1.17301e-07	-4.40176e-10
-1.44656e-06	-2.44182e-11	-1.17688e-07	-2.7926e-10
-1.44631e-06	1.4894e-10	-1.18063e-07	-1.72449e-10
-1.44602e-06	2.75929e-10	-1.18381e-07	-2.45984e-10
-1.44567e-06	1.60094e-10	-1.18692e-07	-2.08722e-10
-1.44531e-06	1.66004e-10	-1.18996e-07	-9.80234e-11
-1.44491e-06	-5.86775e-11	-1.19262e-07	-1.6188e-10
-1.44456e-06	-3.47329e-11	-1.19525e-07	-3.49413e-10
-1.44425e-06	9.54868e-11	-1.19838e-07	-4.53866e-10
-1.44391e-06	8.07787e-11	-1.20197e-07	-4.84256e-10
-1.44355e-06	-9.15642e-13	-1.20602e-07	-3.66504e-10
-1.44319e-06	-7.48804e-11	-1.2096e-07	-4.35543e-10
-1.44288e-06	-4.19271e-11	-1.21314e-07	-2.95229e-10
-1.44257e-06	-7.59709e-11	-1.21605e-07	-1.69067e-10
-1.44233e-06	7.93493e-11	-1.21836e-07	-1.6914e-10
-1.44204e-06	2.46874e-11	-1.22049e-07	-2.86445e-10
-1.44172e-06	-1.0984e-10	-1.22319e-07	-2.99414e-10
-1.44141e-06	-1.27133e-10	-1.22668e-07	-1.75202e-10
-1.44107e-06	-2.64875e-10	-1.23069e-07	-4.52102e-11
-1.44075e-06	-3.07932e-10	-1.23434e-07	-2.30199e-10
-1.44043e-06	-2.39551e-10	-1.23823e-07	-2.23881e-10
-1.44009e-06	-1.91775e-10	-1.24172e-07	-1.84055e-10
-1.43974e-06	-2.23225e-10	-1.2447e-07	-1.39059e-10
-1.43943e-06	-1.85767e-10	-1.24675e-07	-3.59426e-10
-1.43917e-06	-1.43813e-10	-1.24944e-07	-2.35833e-10
-1.4389e-06	-2.10719e-10	-1.25195e-07	-3.22874e-10
-1.43859e-06	-2.39608e-10	-1.25475e-07	-4.16366e-10
-1.43822e-06	-2.87802e-10	-1.25829e-07	-2.98598e-10
-1.43786e-06	-1.31158e-10	-1.26212e-07	-2.04673e-10
-1.43751e-06	-2.28273e-11	-1.26616e-07	-1.71305e-10
-1.43716e-06	-1.04523e-10	-1.27031e-07	-1.68861e-10
-1.43684e-06	-1.70771e-10	-1.27405e-07	-3.05541e-10
-1.43655e-06	-2.13195e-10	-1.2778e-07	-2.67011e-10
-1.43627e-06	-2.6657e-10	-1.28104e-07	-2.73555e-10
-1.43601e-06	-8.61235e-11	-1.28373e-07	-3.37413e-10
-1.43568e-06	-7.70003e-11	-1.28609e-07	-4.01904e-10
-1.43533e-06	-7.36672e-11	-1.28833e-07	-4.87648e-10
-1.43501e-06	4.94696e-11	-1.29125e-07	-3.544e-10
-1.43468e-06	6.56778e-11	-1.29439e-07	-3.42905e-10
-1.43434e-06	1.37031e-12	-1.29805e-07	-2.9793e-10
-1.43399e-06	-4.94078e-11	-1.30167e-07	-3.66326e-10
-1.43366e-06	-6.34721e-11	-1.30546e-07	-2.78842e-10
-1.43333e-06	-1.20053e-10	-1.30854e-07	-3.71054e-10
-1.43305e-06	-1.36789e-11	-1.31138e-07	-4.42646e-10
-1.43276e-06	-4.77267e-11	-1.31431e-07	-4.55622e-10
-1.43247e-06	-6.24517e-11	-1.31797e-07	-2.35437e-10
-1.4322e-06	-3.10056e-12	-1.32135e-07	-3.34101e-10
-1.43187e-06	-8.60932e-11	-1.32497e-07	-4.28263e-10
-1.43153e-06	-1.16904e-10	-1.32879e-07	-3.80072e-10
-1.43118e-06	-7.23453e-11	-1.33233e-07	-2.90647e-10
-1.4308e-06	-8.57525e-11	-1.33521e-07	-3.05554e-10
-1.43043e-06	-7.53288e-11	-1.33751e-07	-4.57649e-10
-1.43008e-06	-9.00316e-11	-1.33997e-07	-5.00886e-10
-1.4297e-06	-2.84448e-10	-1.34324e-07	-1.82132e-10
-1.42941e-06	-1.45216e-10	-1.34568e-07	-3.23924e-10
-1.42911e-06	-4.20565e-11	-1.34852e-07	-3.14996e-10
-1.42881e-06	-2.90771e-11	-1.35155e-07	-2.7902e-10
-1.42851e-06	-7.34278e-11	-1.35434e-07	-4.46589e-10
-1.42823e-06	5.03372e-11	-1.35801e-07	-2.65054e-10
-1.4279e-06	-3.84496e-11	-1.36154e-07	-2.51639e-10
-1.42756e-06	8.6796e-12	-1.36526e-07	-2.04734e-10
-1.42721e-06	1.97435e-11	-1.36858e-07	-3.38824e-10
-1.42686e-06	8.23386e-11	-1.37211e-07	-3.08661e-10
-1.42652e-06	1.36556e-10	-1.37565e-07	-2.03132e-10
-1.42619e-06	1.2893e-10	-1.37888e-07	-2.03879e-10
-1.42592e-06	2.5527e-10	-1.38196e-07	-2.52289e-10
-1.42564e-06	2.11558e-10	-1.38504e-07	-2.93613e-10
-1.42531e-06	1.00395e-11	-1.38846e-07	-1.54584e-10
-1.42502e-06	3.58987e-11	-1.3911e-07	-3.78834e-10
-1.42466e-06	-2.13919e-10	-1.39431e-07	-3.17097e-10
-1.42435e-06	-1.51336e-10	-1.39774e-07	-1.97393e-10
-1.42405e-06	-7.20091e-11	-1.40128e-07	-9.83054e-11
-1.42373e-06	-1.90432e-10	-1.40432e-07	-3.026e-10
-1.42344e-06	-1.44608e-10	-1.40802e-07	-2.06094e-10
-1.42314e-06	-1.38713e-10	-1.41178e-07	-8.64006e-11
-1.4228e-06	-1.45692e-10	-1.41478e-07	-3.58975e-10
-1.42247e-06	-7.34406e-11	-1.41837e-07	-3.61665e-10
-1.42212e-06	-8.04141e-11	-1.42197e-07	-3.36013e-10
-1.42178e-06	-6.80672e-11	-1.42559e-07	-1.98923e-10
-1.42148e-06	7.24543e-11	-1.42838e-07	-2.98856e-10
-1.42117e-06	1.42122e-10	-1.43107e-07	-2.80906e-10
-1.42087e-06	2.85864e-10	-1.43344e-07	-3.08036e-10
-1.42052e-06	1.0819e-10	-1.4356e-07	-4.07949e-10
-1.42018e-06	-5.14538e-11	-1.43838e-07	-2.56016e-10
-1.41988e-06	-7.77692e-11	-1.44116e-07	-2.51595e-10
-1.41958e-06	-9.69974e-11	-1.44435e-07	-2.4912e-10
-1.41928e-06	-7.36659e-12	-1.44786e-07	-3.02697e-10
-1.41892e-06	-2.42368e-10	-1.45158e-07	-4.07813e-10
-1.41862e-06	-1.68838e-10	-1.45582e-07	-2.94576e-10
-1.4183e-06	-1.71312e-10	-1.45982e-07	-2.41239e-10
-1.41799e-06	-4.1739e-11	-1.46309e-07	-4.114e-10
-1.41766e-06	3.75977e-11	-1.46649e-07	-3.69638e-10
-1.4173e-06	-1.25314e-11	-1.46963e-07	-3.33021e-10
-1.41699e-06	1.58268e-10	-1.47259e-07	-3.09926e-10
-1.41668e-06	2.16983e-10	-1.47522e-07	-4.61386e-10
-1.41634e-06	5.16574e-12	-1.47853e-07	-3.80328e-10
-1.41605e-06	1.0317e-10	-1.48206e-07	-3.463e-10
-1.41575e-06	2.37249e-10	-1.48573e-07	-2.9746e-10
-1.41543e-06	2.70203e-10	-1.48895e-07	-3.7615e-10
-1.41509e-06	1.99454e-10	-1.49183e-07	-4.56117e-10
-1.41474e-06	1.00365e-10	-1.49458e-07	-4.88413e-10
-1.4144e-06	9.33866e-11	-1.4976e-07	-4.00259e-10
-1.41405e-06	7.03079e-11	-1.50056e-07	-4.31273e-10
-1.41372e-06	1.18728e-10	-1.50388e-07	-3.77269e-10
-1.41335e-06	-1.19192e-11	-1.50723e-07	-3.72867e-10
-1.41302e-06	-1.50989e-12	-1.51047e-07	-4.38674e-10
-1.41271e-06	-5.92039e-12	-1.5137e-07	-4.49083e-10
-1.41242e-06	8.24219e-11	-1.51661e-07	-5.00708e-10
-1.41211e-06	4.45173e-11	-1.51921e-07	-6.23825e-10
-1.41179e-06	-5.00742e-11	-1.52242e-07	-4.63532e-10
-1.41153e-06	-2.29347e-11	-1.52539e-07	-5.40926e-10
-1.41125e-06	-7.37367e-11	-1.52903e-07	-4.23161e-10
-1.41097e-06	-1.64472e-10	-1.53277e-07	-3.37606e-10
-1.41068e-06	-1.23155e-10	-1.53598e-07	-5.03901e-10
-1.41035e-06	-8.7621e-11	-1.53946e-07	-4.66651e-10
-1.40998e-06	-7.3975e-11	-1.54289e-07	-4.00412e-10
-1.40959e-06	-6.29001e-11	-1.54631e-07	-3.76687e-10
-1.4092e-06	-6.2778e-11	-1.5497e-07	-4.42499e-10
-1.40888e-06	1.07384e-10	-1.55329e-07	-4.24577e-10
-1.40852e-06	2.49885e-12	-1.55652e-07	-4.74924e-10
-1.40824e-06	1.50101e-10	-1.55994e-07	-2.69546e-10
-1.40793e-06	1.4891e-10	-1.56267e-07	-3.01197e-10
-1.4076e-06	2.59812e-11	-1.56547e-07	-2.81317e-10
-1.4073e-06	4.34708e-11	-1.56825e-07	-3.34871e-10
-1.40698e-06	-1.82669e-11	-1.5715e-07	-2.42859e-10
-1.40673e-06	2.53003e-10	-1.57423e-07	-4.63248e-10
-1.4064e-06	1.37804e-10	-1.57755e-07	-4.22128e-10
-1.40604e-06	-3.92244e-11	-1.5808e-07	-4.40267e-10
-1.40572e-06	5.42787e-11	-1.58433e-07	-3.28296e-10
-1.4054e-06	7.82151e-11	-1.58794e-07	-1.75746e-10
-1.40511e-06	1.99408e-10	-1.59116e-07	-2.1643e-10
-1.40482e-06	2.52322e-10	-1.59439e-07	-2.88679e-10
-1.40449e-06	1.32613e-10	-1.5978e-07	-3.35811e-10
-1.40419e-06	1.83597e-10	-1.60147e-07	-2.77953e-10
-1.40385e-06	8.38613e-11	-1.60512e-07	-1.69851e-10
-1.40354e-06	1.25187e-10	-1.60814e-07	-2.45958e-10
-1.40321e-06	6.34523e-11	-1.6109e-07	-3.3043e-10
-1.40289e-06	5.19578e-11	-1.61381e-07	-3.11198e-10
-1.40257e-06	2.37183e-11	-1.61653e-07	-4.22724e-10
-1.40226e-06	1.66818e-10	-1.61957e-07	-4.53096e-10
-1.40191e-06	1.26995e-10	-1.62275e-07	-4.62215e-10
-1.40154e-06	1.32907e-10	-1.62601e-07	-4.46215e-10
-1.40117e-06	8.60014e-11	-1.62917e-07	-4.77235e-10
-1.40082e-06	1.59022e-11	-1.63261e-07	-3.44004e-10
-1.40049e-06	3.91957e-11	-1.63558e-07	-4.11091e-10
-1.40015e-06	3.60817e-11	-1.63876e-07	-3.50641e-10
-1.39985e-06	2.16543e-10	-1.64179e-07	-3.85522e-10
-1.39949e-06	9.2333e-11	-1.64472e-07	-5.17668e-10
-1.3992e-06	1.42027e-10	-1.64793e-07	-5.9056e-10
-1.3989e-06	7.4486e-11	-1.65147e-07	-5.44293e-10
-1.39862e-06	1.30617e-10	-1.65498e-07	-4.89007e-10
-1.39831e-06	8.32669e-12	-1.65844e-07	-4.02156e-10
-1.39806e-06	1.66224e-10	-1.66203e-07	-1.85833e-10
-1.39782e-06	2.9642e-10	-1.66509e-07	-2.25868e-10
-1.39753e-06	1.69613e-10	-1.66785e-07	-3.99879e-10
-1.39723e-06	1.69707e-10	-1.67067e-07	-5.13985e-10
-1.39688e-06	1.00252e-10	-1.67351e-07	-6.08122e-10
-1.39651e-06	1.22915e-10	-1.67684e-07	-5.05162e-10
-1.39616e-06	2.16429e-10	-1.68032e-07	-4.39569e-10
-1.39579e-06	8.83581e-11	-1.68403e-07	-3.91375e-10
-1.39548e-06	7.17106e-11	-1.68803e-07	-3.04541e-10
-1.39519e-06	1.35572e-10	-1.69179e-07	-3.05305e-10
-1.39491e-06	1.56919e-10	-1.69506e-07	-3.55653e-10
-1.39461e-06	1.08702e-10	-1.69801e-07	-3.28693e-10
-1.39428e-06	-4.128e-11	-1.70077e-07	-3.07523e-10
-1.39397e-06	7.41234e-11	-1.70374e-07	-2.77987e-10
-1.39363e-06	1.9018e-10	-1.70677e-07	-3.54738e-10
-1.39322e-06	2.86256e-11	-1.71039e-07	-1.94458e-10
-1.39286e-06	2.74531e-11	-1.71367e-07	-1.84255e-10
-1.39252e-06	-4.64696e-12	-1.71687e-07	-1.5537e-10
-1.3922e-06	-3.35343e-11	-1.71979e-07	-2.24388e-10
-1.39191e-06	1.42275e-11	-1.72252e-07	-3.57171e-10
-1.39161e-06	9.93507e-11	-1.72521e-07	-5.22805e-10
-1.39128e-06	7.36886e-11	-1.72858e-07	-4.17271e-10
-1.39095e-06	1.1956e-11	-1.73203e-07	-4.0643e-10
-1.39063e-06	3.33145e-11	-1.73577e-07	-3.27317e-10
-1.39032e-06	1.32614e-10	-1.73906e-07	-4.25978e-10
-1.38995e-06	4.70585e-11	-1.74246e-07	-3.64247e-10
-1.38954e-06	-1.30599e-10	-1.7458e-07	-2.84478e-10
-1.38919e-06	-4.2883e-11	-1.74904e-07	-2.54306e-10
-1.38886e-06	-1.07192e-10	-1.75244e-07	-1.19141e-10
-1.38862e-06	3.33113e-11	-1.75561e-07	-5.74027e-11
-1.3884e-06	9.52191e-11	-1.75859e-07	-1.18692e-10
-1.38818e-06	1.60991e-10	-1.76215e-07	4.54546e-11
-1.38795e-06	3.14374e-10	-1.76557e-07	1.31663e-10
-1.38763e-06	2.48773e-10	-1.76845e-07	-3.70175e-12
-1.38724e-06	4.59875e-11	-1.77113e-07	-2.12494e-10
-1.38684e-06	-2.79643e-11	-1.77405e-07	-3.15008e-10
-1.38644e-06	-6.77729e-11	-1.77766e-07	-1.01263e-10
-1.38603e-06	-1.39789e-10	-1.78077e-07	-1.49673e-10
-1.38567e-06	-7.13939e-11	-1.78378e-07	-2.72159e-10
-1.38533e-06	-8.03024e-11	-1.78702e-07	-3.17353e-10
-1.38504e-06	4.66881e-11	-1.79035e-07	-2.99423e-10
-1.38472e-06	-7.5602e-11	-1.79348e-07	-3.22068e-10
-1.38443e-06	-1.66333e-10	-1.79655e-07	-3.21521e-10
-1.38419e-06	7.91664e-11	-1.79964e-07	-3.20331e-10
-1.38389e-06	7.08862e-11	-1.80276e-07	-3.30093e-10
-1.38357e-06	-6.81503e-11	-1.80618e-07	-2.32934e-10
-1.38328e-06	-9.89767e-11	-1.80973e-07	-1.17743e-10
-1.383e-06	-6.02376e-11	-1.81281e-07	-2.48605e-10
-1.38269e-06	-8.26851e-11	-1.81612e-07	-2.3003e-10
-1.38236e-06	-1.10277e-10	-1.81936e-07	-1.90195e-10
-1.38201e-06	-3.48009e-11	-1.82246e-07	-2.06398e-10
-1.38164e-06	-2.17987e-11	-1.82558e-07	-2.75422e-10
-1.38128e-06	6.65899e-12	-1.82896e-07	-2.51051e-10
-1.38095e-06	4.41247e-11	-1.83209e-07	-3.09769e-10
-1.38064e-06	5.00196e-11	-1.83488e-07	-4.32248e-10
-1.38035e-06	2.11264e-11	-1.83781e-07	-4.14304e-10
-1.38003e-06	-8.11949e-11	-1.8408e-07	-3.9894e-10
-1.37974e-06	6.31895e-11	-1.84389e-07	-4.26093e-10
-1.37941e-06	2.29487e-10	-1.84681e-07	-6.11703e-10
-1.37899e-06	8.85511e-11	-1.85041e-07	-4.83631e-10
-1.37858e-06	2.74875e-11	-1.85379e-07	-4.94044e-10
-1.37821e-06	5.59469e-11	-1.85719e-07	-5.40532e-10
-1.37789e-06	5.21847e-11	-1.86127e-07	-2.8171e-10
-1.37761e-06	8.19028e-11	-1.86482e-07	-2.57346e-10
-1.37738e-06	2.10809e-10	-1.86818e-07	-1.98834e-10
-1.37708e-06	4.79326e-11	-1.8711e-07	-2.07945e-10
-1.3768e-06	8.28063e-11	-1.874e-07	-1.78406e-10
-1.3765e-06	1.35079e-10	-1.877e-07	-1.8752e-10
-1.37621e-06	3.16824e-10	-1.88021e-07	-1.99861e-10
-1.37585e-06	1.84241e-10	-1.88308e-07	-4.14456e-10
-1.37554e-06	2.84185e-10	-1.88621e-07	-4.19065e-10
-1.37518e-06	1.61264e-10	-1.8891e-07	-4.55874e-10
-1.37487e-06	1.49768e-10	-1.89237e-07	-3.0138e-10
-1.3746e-06	1.81417e-10	-1.8956e-07	-2.87312e-10
-1.37439e-06	3.20623e-10	-1.89936e-07	-1.87587e-10
-1.37415e-06	2.47266e-10	-1.9033e-07	-8.59354e-11
-1.37388e-06	2.3318e-10	-1.90684e-07	-9.44221e-11
-1.3735e-06	3.98086e-12	-1.90995e-07	-1.2222e-10
-1.37312e-06	6.40085e-11	-1.91253e-07	-2.40183e-10
-1.37269e-06	5.89898e-11	-1.91541e-07	-1.4043e-10
-1.37227e-06	-7.22296e-12	-1.91815e-07	-1.80455e-10
-1.37191e-06	5.02219e-11	-1.92149e-07	-4.72205e-11
-1.37159e-06	4.517e-11	-1.92506e-07	6.92585e-11
-1.37131e-06	8.77729e-11	-1.92828e-07	-6.22521e-11
-1.371e-06	-1.02195e-12	-1.93176e-07	-9.52151e-11
-1.37068e-06	5.1255e-11	-1.93534e-07	-9.46848e-11
-1.37034e-06	1.03542e-10	-1.9387e-07	-1.58564e-10
-1.36997e-06	7.33838e-11	-1.9418e-07	-2.57862e-10
-1.3696e-06	-1.0042e-10	-1.94495e-07	-2.45079e-10
-1.36932e-06	-2.49653e-11	-1.94807e-07	-1.94934e-10
-1.36907e-06	4.5326e-11	-1.9509e-07	-2.42692e-10
-1.36883e-06	1.03378e-10	-1.95408e-07	-1.19759e-10
-1.36856e-06	2.11037e-10	-1.95714e-07	-1.14703e-10
-1.36824e-06	2.13717e-10	-1.96071e-07	2.04564e-11
-1.36791e-06	3.16241e-10	-1.96376e-07	-1.98654e-10
-1.36756e-06	2.50651e-10	-1.96742e-07	-1.55612e-10
-1.36718e-06	8.90857e-11	-1.97047e-07	-3.66349e-10
-1.36685e-06	4.28138e-11	-1.97399e-07	-2.40206e-10
-1.36654e-06	9.12236e-11	-1.97702e-07	-3.00853e-10
-1.36624e-06	1.67974e-10	-1.98006e-07	-3.44108e-10
-1.36594e-06	3.4199e-10	-1.98297e-07	-4.01531e-10
-1.36559e-06	3.00877e-10	-1.98597e-07	-3.33346e-10
-1.36522e-06	2.49461e-10	-1.9888e-07	-3.25706e-10
-1.36488e-06	2.24448e-10	-1.99217e-07	-1.71215e-10
-1.36456e-06	1.84612e-10	-1.99584e-07	-1.26241e-10
-1.36426e-06	1.15781e-10	-1.99973e-07	-2.04952e-10
-1.36398e-06	4.30818e-11	-2.00382e-07	-2.03794e-10
-1.3637e-06	6.82918e-11	-2.00739e-07	-2.43845e-10
-1.36341e-06	1.69517e-10	-2.01096e-07	3.36731e-11
-1.36305e-06	1.05861e-10	-2.01362e-07	9.92927e-11
-1.36271e-06	2.96639e-10	-2.01586e-07	2.32108e-11
-1.36233e-06	2.83877e-10	-2.01841e-07	-2.26057e-11
-1.36197e-06	2.40833e-10	-2.02171e-07	7.77779e-11
-1.36165e-06	2.17103e-10	-2.02476e-07	-1.08481e-10
-1.36132e-06	1.88065e-11	-2.02815e-07	-1.23404e-10
-1.36111e-06	3.34511e-10	-2.03155e-07	-5.26549e-11
-1.36086e-06	4.76303e-10	-2.03504e-07	8.05747e-11
-1.36056e-06	4.24222e-10	-2.03835e-07	5.47031e-11
-1.36024e-06	4.48803e-10	-2.04145e-07	-9.67729e-11
-1.35988e-06	4.70174e-10	-2.04503e-07	7.51037e-11
-1.35952e-06	5.43079e-10	-2.04806e-07	1.00129e-10
-1.35913e-06	4.82651e-10	-2.05112e-07	1.68957e-10
-1.35877e-06	4.40897e-10	-2.05397e-07	6.45126e-11
-1.35845e-06	4.44865e-10	-2.05697e-07	-1.01775e-10
-1.35816e-06	5.10658e-10	-2.06063e-07	-5.87334e-11
-1.35788e-06	4.61148e-10	-2.06418e-07	-1.49672e-10
-1.35762e-06	4.6574e-10	-2.06789e-07	-1.26601e-10
-1.35737e-06	5.37321e-10	-2.07158e-07	2.75753e-12
-1.35709e-06	5.34189e-10	-2.07453e-07	-4.82249e-11
-1.35676e-06	3.27522e-10	-2.07709e-07	-9.9839e-11
-1.35643e-06	2.51616e-10	-2.07999e-07	8.17212e-11
-1.35611e-06	3.59935e-10	-2.08254e-07	-7.10254e-11
-1.35573e-06	2.4604e-10	-2.08599e-07	-4.73015e-11
-1.35536e-06	2.80299e-10	-2.08964e-07	-8.41342e-11
-1.355e-06	3.82834e-10	-2.09277e-07	-3.25149e-10
-1.35461e-06	2.8118e-10	-2.09647e-07	-1.2751e-10
-1.35426e-06	2.2847e-10	-2.09975e-07	-1.23103e-11
-1.35395e-06	2.76882e-10	-2.10305e-07	1.46692e-10
-1.35363e-06	2.52505e-10	-2.10608e-07	1.06657e-10
-1.35331e-06	1.72733e-10	-2.10921e-07	4.79396e-11
-1.35301e-06	2.23716e-10	-2.11247e-07	4.78358e-11
-1.35271e-06	2.98533e-10	-2.11559e-07	9.08691e-12
-1.35239e-06	2.18115e-10	-2.11905e-07	1.18484e-10
-1.35211e-06	3.02588e-10	-2.12219e-07	2.56251e-11
-1.35184e-06	3.42613e-10	-2.12555e-07	4.80637e-11
-1.35153e-06	1.9842e-10	-2.12855e-07	-4.86556e-11
-1.35123e-06	1.6824e-10	-2.13166e-07	-1.13932e-11
-1.35092e-06	1.54169e-10	-2.13437e-07	-1.10036e-10
-1.35062e-06	3.64259e-10	-2.13712e-07	-2.00305e-10
-1.35028e-06	4.21697e-10	-2.14027e-07	-1.97829e-10
-1.34991e-06	2.58842e-10	-2.14375e-07	-1.38033e-10
-1.3496e-06	2.63451e-10	-2.14705e-07	-1.76143e-10
-1.34931e-06	3.48572e-10	-2.15044e-07	-7.12533e-11
-1.34899e-06	3.41586e-10	-2.15309e-07	-2.58788e-10
-1.34866e-06	2.7148e-10	-2.15627e-07	-2.14442e-10
-1.34834e-06	3.7529e-10	-2.15986e-07	-9.34545e-11
-1.34799e-06	4.37886e-10	-2.16373e-07	1.915e-11
-1.34755e-06	2.75052e-10	-2.16752e-07	6.15438e-11
-1.34713e-06	2.86136e-10	-2.17067e-07	-1.31804e-10
-1.34673e-06	2.54055e-10	-2.17428e-07	3.36299e-11
-1.34641e-06	3.35965e-10	-2.17725e-07	-1.67087e-11
-1.34613e-06	2.80659e-10	-2.17979e-07	-1.86847e-10
-1.34588e-06	2.00863e-10	-2.18259e-07	-1.73409e-10
-1.34564e-06	1.39742e-10	-2.18555e-07	-1.12308e-10
-1.34543e-06	2.23552e-10	-2.18869e-07	-7.05379e-11
-1.34518e-06	3.69853e-10	-2.19196e-07	-1.0607e-10
-1.3449e-06	4.61415e-10	-2.1956e-07	-1.02321e-10
-1.34454e-06	2.61195e-10	-2.19956e-07	-5.92887e-11
-1.34424e-06	3.43743e-10	-2.20337e-07	-9.03297e-11
-1.3439e-06	3.21951e-10	-2.20678e-07	-2.06387e-10
-1.34351e-06	1.99685e-10	-2.21008e-07	-1.98762e-10
-1.34313e-06	2.0045e-10	-2.21294e-07	-2.62624e-10
-1.34277e-06	1.68356e-10	-2.21596e-07	-1.43551e-10
-1.34245e-06	9.88883e-11	-2.21905e-07	3.60703e-11
-1.34217e-06	6.22606e-11	-2.22134e-07	-2.39058e-10
-1.34191e-06	1.98261e-10	-2.22455e-07	-1.3996e-10
-1.34157e-06	2.06742e-10	-2.2278e-07	-1.23315e-10
-1.34117e-06	9.99385e-11	-2.23098e-07	-2.27769e-10
-1.34083e-06	3.37741e-10	-2.23466e-07	-1.19668e-10
-1.34049e-06	4.51222e-10	-2.23821e-07	-3.99057e-11
-1.34013e-06	2.92874e-10	-2.24113e-07	-1.72695e-10
-1.33984e-06	2.87814e-10	-2.244e-07	-2.34625e-10
-1.33954e-06	1.62296e-10	-2.24733e-07	-3.43986e-11
-1.33926e-06	5.67457e-11	-2.25002e-07	-1.63315e-10
-1.33899e-06	1.25757e-10	-2.25329e-07	-1.46191e-11
-1.33866e-06	1.0396e-10	-2.25611e-07	-1.1713e-10
-1.33831e-06	2.14865e-10	-2.25948e-07	4.95996e-11
-1.33791e-06	1.91158e-10	-2.26262e-07	5.40089e-11
-1.3375e-06	6.24594e-11	-2.26566e-07	-8.32932e-11
-1.33717e-06	2.83508e-10	-2.26933e-07	2.48084e-11
-1.33681e-06	1.67674e-10	-2.27263e-07	-4.22891e-11
-1.3365e-06	2.01914e-10	-2.27594e-07	-1.72724e-11
-1.33621e-06	2.4581e-10	-2.27904e-07	-3.19937e-12
-1.33592e-06	2.31728e-10	-2.2821e-07	2.69787e-11
-1.33568e-06	3.45821e-10	-2.28525e-07	5.26448e-11
-1.33541e-06	2.98242e-10	-2.28851e-07	1.518e-11
-1.33511e-06	2.42939e-10	-2.29228e-07	1.23278e-10
-1.33482e-06	3.38366e-10	-2.29554e-07	-2.82023e-11
-1.33451e-06	3.41686e-10	-2.29899e-07	6.05817e-11
-1.33423e-06	4.45483e-10	-2.30166e-07	-5.02985e-11
-1.33395e-06	4.41707e-10	-2.30439e-07	-3.49257e-11
-1.33365e-06	3.46469e-10	-2.30727e-07	-1.63365e-11
-1.33332e-06	3.00839e-10	-2.31067e-07	9.2418e-11
-1.33294e-06	1.57313e-10	-2.31428e-07	1.35462e-10
-1.33257e-06	1.94147e-10	-2.31778e-07	1.87578e-11
-1.3322e-06	2.43866e-10	-2.32152e-07	3.02336e-11
-1.33185e-06	4.12101e-10	-2.32498e-07	-2.72064e-11
-1.33146e-06	2.5505e-10	-2.32819e-07	-1.29086e-10
-1.33112e-06	2.14576e-10	-2.33161e-07	-8.08825e-11
-1.3308e-06	1.49617e-10	-2.33503e-07	1.46093e-12
-1.33049e-06	8.64615e-12	-2.33831e-07	7.22135e-11
-1.33025e-06	2.27091e-10	-2.34094e-07	-1.12743e-10
-1.32996e-06	3.00619e-10	-2.3436e-07	-1.93348e-10
-1.32963e-06	4.18606e-10	-2.34664e-07	-8.57104e-12
-1.32924e-06	4.3612e-10	-2.34944e-07	6.60622e-11
-1.32883e-06	2.85517e-10	-2.35203e-07	-8.0244e-11
-1.32849e-06	2.8949e-10	-2.35478e-07	-3.12872e-10
-1.32821e-06	3.66235e-10	-2.35836e-07	-2.42773e-10
-1.3279e-06	2.23974e-10	-2.36226e-07	-1.80862e-11
-1.32764e-06	2.71083e-10	-2.36601e-07	2.04029e-10
-1.32737e-06	3.48467e-10	-2.36927e-07	2.42575e-10
-1.32709e-06	3.70456e-10	-2.37216e-07	1.05277e-10
-1.32681e-06	3.72478e-10	-2.37544e-07	1.4189e-10
-1.32653e-06	4.22812e-10	-2.37872e-07	1.56601e-10
-1.3262e-06	3.6945e-10	-2.38198e-07	1.41682e-10
-1.32588e-06	3.5023e-10	-2.38549e-07	2.42703e-10
-1.32555e-06	3.59352e-10	-2.38885e-07	2.58699e-10
-1.32523e-06	4.35464e-10	-2.39233e-07	2.65031e-10
-1.32487e-06	3.02882e-10	-2.39575e-07	1.94064e-10
-1.32451e-06	1.86405e-10	-2.39901e-07	1.34698e-10
-1.32419e-06	2.96014e-10	-2.40181e-07	6.42168e-12
-1.32383e-06	2.54902e-10	-2.40458e-07	-6.00146e-11
-1.32347e-06	2.13791e-10	-2.4076e-07	-5.94664e-11
-1.32308e-06	6.25361e-11	-2.41086e-07	-2.02768e-11
-1.32274e-06	1.00007e-10	-2.41388e-07	-1.02825e-10
-1.3224e-06	1.3683e-10	-2.41691e-07	-1.27399e-10
-1.32211e-06	3.07624e-10	-2.41997e-07	-7.85408e-11
-1.3218e-06	2.58769e-10	-2.42304e-07	-4.25657e-11
-1.32149e-06	2.12487e-10	-2.42636e-07	2.30327e-11
-1.32123e-06	3.52997e-10	-2.42987e-07	6.2859e-11
-1.3209e-06	1.75956e-10	-2.4333e-07	-1.97024e-11
-1.32063e-06	2.44324e-10	-2.437e-07	-1.91759e-11
-1.32036e-06	2.94011e-10	-2.44089e-07	7.66799e-11
-1.32005e-06	2.23895e-10	-2.44426e-07	5.61788e-13
-1.31979e-06	3.59253e-10	-2.44744e-07	-3.04585e-11
-1.3195e-06	3.60631e-10	-2.44993e-07	-2.22497e-10
-1.31917e-06	8.9547e-11	-2.45292e-07	-2.93448e-11
-1.31886e-06	1.05106e-10	-2.4558e-07	1.54792e-10
-1.31853e-06	2.91374e-10	-2.4583e-07	4.64946e-11
-1.31809e-06	1.99398e-10	-2.46125e-07	-4.6358e-11
-1.31766e-06	2.16281e-10	-2.4646e-07	-1.6821e-10
-1.31726e-06	2.22853e-10	-2.46843e-07	-1.72197e-10
-1.3169e-06	2.53242e-10	-2.47235e-07	-1.20789e-10
-1.31657e-06	2.28867e-10	-2.47639e-07	1.10979e-10
-1.31628e-06	1.62612e-10	-2.4798e-07	1.73354e-10
-1.31603e-06	1.99408e-10	-2.48273e-07	1.17219e-10
-1.31583e-06	4.5456e-10	-2.48585e-07	2.06657e-10
-1.3155e-06	2.25343e-10	-2.48848e-07	4.61784e-11
-1.31518e-06	2.08052e-10	-2.49146e-07	1.19435e-11
-1.31485e-06	2.49386e-10	-2.49475e-07	7.17453e-11
-1.31449e-06	2.12138e-10	-2.49789e-07	-2.4329e-12
-1.31417e-06	2.52178e-10	-2.50128e-07	3.03112e-11
-1.31388e-06	3.16687e-10	-2.50478e-07	1.33909e-10
-1.31359e-06	2.8135e-10	-2.50802e-07	1.49266e-10
-1.31331e-06	2.35705e-10	-2.51075e-07	-5.6307e-11
-1.31302e-06	2.738e-10	-2.51381e-07	-7.63733e-11
-1.31268e-06	1.87593e-10	-2.517e-07	-3.84694e-11
-1.3123e-06	6.21014e-11	-2.52037e-07	9.1543e-11
-1.31197e-06	1.33065e-10	-2.52339e-07	1.41483e-11
-1.31168e-06	3.86311e-10	-2.52631e-07	-1.57291e-10
-1.31134e-06	3.59364e-10	-2.52952e-07	-2.25673e-10
-1.31096e-06	1.41114e-10	-2.53302e-07	-1.59437e-10
-1.31064e-06	2.44927e-10	-2.53655e-07	-5.64836e-11
-1.31025e-06	9.56066e-11	-2.53965e-07	-1.10047e-10
-1.30991e-06	1.63996e-10	-2.5427e-07	-1.10789e-10
-1.30958e-06	1.84069e-10	-2.54554e-07	-1.74007e-10
-1.30925e-06	8.36867e-11	-2.54863e-07	-1.71528e-10
-1.30896e-06	1.8169e-10	-2.55194e-07	-1.85805e-10
-1.30865e-06	1.50224e-10	-2.55572e-07	-4.48544e-11
-1.30834e-06	3.05099e-11	-2.55888e-07	-1.86026e-10
-1.30811e-06	2.65055e-10	-2.56211e-07	-2.09318e-10
-1.30784e-06	2.85754e-10	-2.56539e-07	-1.58534e-10
-1.30752e-06	1.92454e-10	-2.56863e-07	-9.03563e-11
-1.30722e-06	3.4135e-10	-2.57195e-07	5.70501e-11
-1.30687e-06	3.33086e-10	-2.57466e-07	-6.80027e-11
-1.30653e-06	3.24178e-10	-2.57792e-07	1.05816e-10
-1.30621e-06	4.18327e-10	-2.58089e-07	1.43083e-10
-1.30589e-06	4.78334e-10	-2.58395e-07	1.70684e-10
-1.30553e-06	2.51062e-10	-2.58702e-07	9.77966e-11
-1.30522e-06	2.90455e-10	-2.59019e-07	-3.24239e-11
-1.30489e-06	3.18257e-10	-2.59369e-07	-6.47433e-11
-1.30454e-06	1.992e-10	-2.59712e-07	-1.52458e-10
-1.30423e-06	2.81105e-10	-2.60083e-07	-3.92039e-11
-1.30392e-06	2.41912e-10	-2.60385e-07	-1.51384e-10
-1.3036e-06	1.84039e-10	-2.60693e-07	-1.55347e-10
-1.30331e-06	3.05876e-10	-2.61006e-07	-1.38054e-10
-1.30297e-06	2.17092e-10	-2.61348e-07	-5.82871e-11
-1.3026e-06	1.25738e-10	-2.61725e-07	1.00056e-10
-1.30226e-06	2.56611e-10	-2.6208e-07	1.1347e-10
-1.30187e-06	1.47873e-10	-2.62408e-07	4.44404e-11
-1.30152e-06	9.32314e-11	-2.62745e-07	1.05529e-10
-1.30121e-06	4.50182e-11	-2.63036e-07	1.39654e-11
-1.30097e-06	1.83589e-10	-2.63337e-07	4.86542e-11
-1.30071e-06	2.19098e-10	-2.63589e-07	-4.22523e-11
-1.30042e-06	1.33517e-10	-2.63897e-07	2.15313e-10
-1.30016e-06	2.69519e-10	-2.64153e-07	1.53392e-10
-1.29984e-06	2.82503e-10	-2.64463e-07	1.70686e-10
-1.2995e-06	2.58776e-10	-2.64823e-07	2.16951e-10
-1.29916e-06	2.49867e-10	-2.65198e-07	1.91065e-10
-1.29885e-06	3.51742e-10	-2.65585e-07	2.10267e-10
-1.29854e-06	4.02732e-10	-2.65967e-07	2.9453e-10
-1.29819e-06	3.37783e-10	-2.66282e-07	1.81702e-10
-1.29785e-06	3.35315e-10	-2.66609e-07	2.3764e-10
-1.29746e-06	1.17068e-10	-2.66886e-07	1.11297e-10
-1.29712e-06	1.15244e-10	-2.67191e-07	1.20862e-10
-1.29682e-06	3.04722e-10	-2.67552e-07	3.12706e-10
-1.29644e-06	7.80993e-11	-2.67863e-07	1.26446e-10
-1.29612e-06	1.42617e-10	-2.68202e-07	3.8088e-11
-1.29581e-06	2.43203e-10	-2.68554e-07	1.30091e-10
-1.29548e-06	1.64721e-10	-2.68824e-07	4.75525e-11
-1.29518e-06	1.55155e-10	-2.69084e-07	1.2026e-10
-1.29491e-06	2.42202e-10	-2.69328e-07	1.82021e-10
-1.29458e-06	5.29239e-11	-2.69546e-07	2.7354e-11
-1.29427e-06	7.93339e-12	-2.69812e-07	-5.00294e-11
-1.29394e-06	1.51219e-11	-2.70156e-07	8.77107e-11
-1.29364e-06	1.81411e-10	-2.70537e-07	2.43476e-10
-1.29332e-06	2.82002e-10	-2.70881e-07	9.64981e-11
-1.29294e-06	1.0047e-10	-2.71295e-07	2.12959e-10
-1.29262e-06	1.92684e-10	-2.71701e-07	3.00435e-10
-1.29229e-06	9.29477e-11	-2.72056e-07	2.4879e-10
-1.29195e-06	-1.51641e-11	-2.72366e-07	1.05688e-10
-1.29168e-06	2.09735e-10	-2.72713e-07	2.20882e-10
-1.29138e-06	3.52832e-10	-2.73013e-07	1.43487e-10
-1.29106e-06	3.84496e-10	-2.73304e-07	1.11187e-10
-1.29072e-06	2.39025e-10	-2.73598e-07	1.66491e-10
-1.29038e-06	1.07081e-10	-2.73872e-07	1.09074e-10
-1.29011e-06	3.14585e-10	-2.74195e-07	1.88203e-10
-1.28982e-06	4.1259e-10	-2.74529e-07	1.26901e-10
-1.28951e-06	4.79036e-10	-2.74918e-07	1.7831e-10
-1.28914e-06	3.29712e-10	-2.75293e-07	1.24081e-10
-1.28874e-06	2.15176e-10	-2.75712e-07	3.95139e-10
-1.28839e-06	3.29949e-10	-2.7602e-07	2.93908e-10
-1.28804e-06	3.29416e-10	-2.76274e-07	1.03156e-10
-1.28774e-06	3.2436e-10	-2.76537e-07	5.79817e-11
-1.28746e-06	2.32977e-10	-2.7684e-07	1.84784e-10
-1.28723e-06	3.06484e-10	-2.77158e-07	2.76153e-10
-1.28695e-06	1.60995e-10	-2.77434e-07	6.41379e-11
-1.28667e-06	1.47556e-10	-2.77756e-07	5.63055e-11
-1.28637e-06	1.38635e-10	-2.78073e-07	7.55293e-11
-1.28604e-06	1.28432e-10	-2.78356e-07	-1.15222e-11
-1.28568e-06	9.50494e-11	-2.78661e-07	-2.83673e-11
-1.28532e-06	1.37678e-10	-2.7899e-07	-3.55575e-11
-1.28494e-06	1.32001e-10	-2.79327e-07	-5.17689e-11
-1.28454e-06	1.42471e-11	-2.79667e-07	6.09722e-12
-1.28417e-06	-5.90673e-11	-2.7997e-07	-2.81394e-11
-1.28383e-06	-4.1568e-11	-2.8031e-07	1.16044e-10
-1.28353e-06	3.0031e-11	-2.80637e-07	9.66147e-11
-1.28324e-06	1.41561e-10	-2.80988e-07	8.61968e-11
-1.28292e-06	2.1851e-11	-2.8134e-07	7.64225e-11
-1.28262e-06	-9.61868e-12	-2.81671e-07	8.14703e-11
-1.28234e-06	1.10838e-11	-2.81973e-07	1.00054e-10
-1.28208e-06	1.56745e-10	-2.82257e-07	1.32172e-10
-1.28181e-06	1.83886e-10	-2.82531e-07	1.14693e-10
-1.28152e-06	9.63732e-11	-2.82822e-07	9.33431e-11
-1.28121e-06	1.59518e-11	-2.83176e-07	2.71662e-10
-1.28086e-06	-6.38106e-11	-2.83524e-07	3.26949e-10
-1.2805e-06	8.83231e-11	-2.83859e-07	2.28286e-10
-1.28012e-06	2.10833e-10	-2.84175e-07	-6.61945e-11
-1.27971e-06	5.70112e-11	-2.84598e-07	1.11459e-10
-1.27938e-06	1.02851e-10	-2.84974e-07	1.64804e-10
-1.27909e-06	1.24846e-10	-2.85293e-07	1.76942e-10
-1.2788e-06	6.63206e-11	-2.85537e-07	3.57933e-11
-1.2785e-06	1.01842e-10	-2.85822e-07	1.92877e-10
-1.27816e-06	2.4654e-11	-2.86077e-07	1.94084e-10
-1.27782e-06	1.03348e-10	-2.86322e-07	7.09723e-11
-1.27749e-06	1.56917e-10	-2.86612e-07	5.02669e-11
-1.27719e-06	1.63455e-10	-2.86963e-07	1.49355e-10
-1.27693e-06	2.21511e-10	-2.87308e-07	6.93701e-11
-1.27666e-06	1.51385e-10	-2.87669e-07	2.60968e-11
-1.27638e-06	2.0687e-10	-2.8804e-07	1.88928e-11
-1.27607e-06	2.64299e-10	-2.88425e-07	5.74202e-11
-1.27571e-06	2.34782e-10	-2.88775e-07	-4.318e-11
-1.27536e-06	2.82562e-10	-2.89118e-07	-6.13257e-11
-1.27505e-06	4.68822e-10	-2.89439e-07	-5.24096e-11
-1.2747e-06	3.39457e-10	-2.89765e-07	5.69937e-11
-1.27438e-06	2.41005e-10	-2.90059e-07	4.72375e-11
-1.27402e-06	7.17034e-11	-2.90389e-07	2.41024e-10
-1.27365e-06	-2.8023e-11	-2.90661e-07	1.60418e-10
-1.27331e-06	1.93676e-10	-2.90908e-07	-1.48714e-11
-1.27289e-06	1.02339e-10	-2.91201e-07	3.91444e-11
-1.27252e-06	1.39175e-10	-2.91505e-07	6.80346e-11
-1.27216e-06	2.20538e-11	-2.91803e-07	-7.82838e-11
-1.27189e-06	1.62564e-10	-2.92153e-07	-9.25665e-11
-1.27164e-06	2.0709e-10	-2.92512e-07	-1.19091e-10
-1.27138e-06	8.28529e-11	-2.92858e-07	-2.03586e-10
-1.27113e-06	1.69892e-10	-2.93239e-07	-3.75147e-11
-1.27083e-06	1.60326e-10	-2.93558e-07	-5.04993e-11
-1.27049e-06	9.73066e-11	-2.93853e-07	-5.12372e-11
-1.27017e-06	1.56672e-10	-2.94135e-07	-4.35971e-11
-1.26981e-06	1.18508e-11	-2.94413e-07	-9.97273e-11
-1.26952e-06	2.62518e-10	-2.94715e-07	-1.15927e-10
-1.26916e-06	1.00306e-10	-2.95028e-07	-1.46302e-10
-1.26887e-06	2.44046e-10	-2.95358e-07	-7.36175e-11
-1.26856e-06	1.66202e-10	-2.95675e-07	1.06663e-11
-1.26827e-06	8.51289e-11	-2.95955e-07	-4.28878e-11
-1.26801e-06	7.87712e-11	-2.96263e-07	-2.55935e-11
-1.26771e-06	5.82518e-11	-2.96637e-07	1.53363e-10
-1.26739e-06	1.5047e-10	-2.96975e-07	2.57126e-11
-1.26699e-06	1.40291e-10	-2.97336e-07	7.56147e-12
-1.26654e-06	9.79172e-11	-2.97721e-07	1.67834e-10
-1.2661e-06	4.65259e-11	-2.98048e-07	9.81608e-11
-1.26571e-06	7.62802e-11	-2.98355e-07	-9.51127e-12
-1.2654e-06	1.10522e-10	-2.98675e-07	2.06624e-11
-1.26512e-06	3.20219e-11	-2.99017e-07	1.93832e-10
-1.26491e-06	7.58915e-11	-2.9929e-07	2.43043e-12
-1.2647e-06	9.72172e-11	-2.99603e-07	-4.53368e-11
-1.26444e-06	9.60092e-11	-2.99926e-07	-4.02866e-11
-1.26417e-06	1.76617e-10	-3.00239e-07	-3.58771e-11
-1.26384e-06	1.9669e-10	-3.00536e-07	-9.26574e-11
-1.26348e-06	1.80701e-10	-3.00878e-07	2.25382e-11
-1.26308e-06	9.12888e-11	-3.01219e-07	5.7858e-11
-1.26274e-06	1.74496e-10	-3.0153e-07	-1.00703e-10
-1.2624e-06	1.59786e-10	-3.01852e-07	-1.40744e-10
-1.26211e-06	2.19142e-10	-3.02178e-07	-3.97145e-11
-1.26182e-06	2.67546e-10	-3.02466e-07	-2.82114e-11
-1.26148e-06	1.38177e-10	-3.0274e-07	-8.56284e-11
-1.26116e-06	4.6811e-11	-3.03013e-07	-1.69456e-10
-1.26085e-06	8.10477e-11	-3.0333e-07	-6.26267e-11
-1.26054e-06	1.03049e-10	-3.0362e-07	-1.40018e-10
-1.26021e-06	1.4116e-10	-3.0397e-07	2.22948e-12
-1.25984e-06	1.36767e-10	-3.04305e-07	-2.68642e-11
-1.25947e-06	1.40106e-10	-3.04651e-07	-9.39666e-11
-1.25913e-06	2.53586e-10	-3.05037e-07	-3.99799e-11
-1.25874e-06	-2.66605e-12	-3.05421e-07	-1.94894e-11
-1.25848e-06	2.04835e-10	-3.05784e-07	-6.1475e-11
-1.25822e-06	2.59028e-10	-3.06134e-07	-7.3181e-11
-1.25796e-06	2.0629e-10	-3.0646e-07	-1.17732e-10
-1.2577e-06	2.05085e-10	-3.06811e-07	1.67853e-11
-1.25742e-06	2.09682e-10	-3.07141e-07	1.09439e-10
-1.25713e-06	2.23303e-10	-3.07418e-07	-8.52983e-12
-1.25684e-06	3.4965e-10	-3.07719e-07	1.64964e-11
-1.25648e-06	2.02251e-10	-3.08033e-07	1.16241e-10
-1.25616e-06	2.42937e-10	-3.08326e-07	1.27743e-10
-1.25583e-06	3.42241e-10	-3.08572e-07	-7.8466e-11
-1.25545e-06	2.10953e-10	-3.08833e-07	-2.27994e-10
-1.25509e-06	1.53095e-10	-3.09147e-07	-1.77205e-10
-1.25477e-06	3.69633e-10	-3.09488e-07	-1.13542e-10
-1.25442e-06	3.67169e-10	-3.09819e-07	-2.00609e-10
-1.25409e-06	4.2396e-10	-3.10184e-07	-1.38241e-10
-1.25374e-06	3.49349e-10	-3.10568e-07	6.32577e-11
-1.25339e-06	2.74736e-10	-3.10906e-07	9.79346e-11
-1.25307e-06	2.23951e-10	-3.11165e-07	-1.73338e-10
-1.25278e-06	2.40148e-10	-3.11493e-07	-1.4523e-12
-1.25249e-06	2.9306e-10	-3.11776e-07	-1.89346e-11
-1.2522e-06	3.71095e-10	-3.12083e-07	-1.45232e-11
-1.25187e-06	2.69423e-10	-3.12406e-07	-7.83976e-11
-1.25153e-06	1.25241e-10	-3.12783e-07	4.5805e-11
-1.25119e-06	9.31398e-11	-3.13101e-07	-9.53669e-11
-1.25085e-06	1.04199e-10	-3.13458e-07	3.2707e-11
-1.25051e-06	1.17189e-10	-3.13752e-07	-1.1039e-10
-1.25022e-06	2.58997e-10	-3.14039e-07	-2.89557e-10
-1.2499e-06	2.97103e-10	-3.14381e-07	-1.60834e-10
-1.24957e-06	3.41657e-10	-3.14699e-07	-6.75321e-11
-1.24919e-06	2.75429e-10	-3.14974e-07	-8.9521e-11
-1.24884e-06	3.79251e-10	-3.15239e-07	-1.91382e-10
-1.2485e-06	4.6181e-10	-3.15568e-07	-1.59279e-10
-1.24815e-06	2.6932e-10	-3.15922e-07	-1.96753e-10
-1.24784e-06	1.44451e-10	-3.1628e-07	-2.49688e-10
-1.2476e-06	2.60475e-10	-3.16603e-07	-3.41905e-10
-1.24734e-06	2.07094e-10	-3.16954e-07	-1.35242e-10
-1.24705e-06	1.0734e-10	-3.17245e-07	-1.2374e-10
-1.24679e-06	1.91809e-10	-3.17536e-07	-7.93858e-11
-1.2465e-06	2.95611e-10	-3.17826e-07	-7.81895e-11
-1.24619e-06	3.92333e-10	-3.18156e-07	2.73472e-11
-1.24586e-06	4.72313e-10	-3.18538e-07	2.44951e-10
-1.24547e-06	2.83699e-10	-3.18901e-07	2.49344e-10
-1.24512e-06	3.45006e-10	-3.1925e-07	1.50033e-10
-1.24473e-06	2.58168e-10	-3.19593e-07	5.58771e-11
-1.24436e-06	2.26722e-10	-3.19926e-07	1.66174e-12
-1.24403e-06	3.15719e-10	-3.20279e-07	1.25872e-10
-1.24371e-06	2.26283e-10	-3.20585e-07	8.51926e-11
-1.24347e-06	3.26205e-10	-3.20887e-07	8.25203e-11
-1.2432e-06	1.96814e-10	-3.21174e-07	6.05274e-11
-1.24295e-06	8.35242e-11	-3.21462e-07	5.97915e-11
-1.24265e-06	-1.00611e-10	-3.21736e-07	-3.43428e-11
-1.24235e-06	-1.05023e-10	-3.22053e-07	4.09231e-11
-1.24199e-06	-1.35184e-10	-3.2236e-07	4.27578e-11
-1.24162e-06	-4.3046e-12	-3.22684e-07	1.148e-10
-1.24122e-06	-1.7704e-11	-3.23011e-07	1.96504e-10
-1.24085e-06	9.47049e-12	-3.23305e-07	6.24259e-11
-1.24048e-06	-6.12706e-11	-3.2365e-07	6.16721e-11
-1.24016e-06	-2.38083e-11	-3.24028e-07	1.11152e-10
-1.23987e-06	7.99951e-11	-3.24382e-07	-1.2639e-11
-1.23957e-06	1.52879e-10	-3.24707e-07	-2.18873e-10
-1.23927e-06	1.16258e-10	-3.25054e-07	-1.50702e-10
-1.23898e-06	6.09522e-11	-3.2534e-07	-1.72695e-10
-1.23871e-06	8.55167e-11	-3.25587e-07	-2.49428e-10
-1.23844e-06	2.49217e-10	-3.25847e-07	-2.66259e-10
-1.23811e-06	1.72026e-10	-3.26176e-07	-1.21428e-10
-1.23775e-06	6.71428e-11	-3.26507e-07	-1.76931e-10
-1.23739e-06	3.48473e-12	-3.2685e-07	-2.89768e-10
-1.23705e-06	4.09528e-11	-3.27231e-07	-1.63634e-10
-1.23673e-06	1.13844e-10	-3.27535e-07	-2.24926e-10
-1.23639e-06	-2.96933e-11	-3.27822e-07	-1.63822e-10
-1.23609e-06	2.64418e-11	-3.28079e-07	-1.95468e-10
-1.23579e-06	6.13222e-11	-3.28381e-07	-9.37869e-11
-1.23545e-06	-1.71561e-11	-3.28705e-07	-3.59157e-11
-1.23512e-06	4.60766e-11	-3.29044e-07	-5.59926e-11
-1.23477e-06	4.68312e-11	-3.29427e-07	4.63066e-11
-1.23443e-06	2.31078e-11	-3.29815e-07	1.46672e-10
-1.23412e-06	1.50749e-10	-3.30138e-07	-2.4777e-11
-1.2338e-06	1.50852e-10	-3.30449e-07	-1.58861e-10
-1.23345e-06	-1.20089e-11	-3.30754e-07	-2.16932e-10
-1.23311e-06	-7.18092e-11	-3.31025e-07	-3.58089e-10
-1.23275e-06	-2.31445e-10	-3.31355e-07	-1.48198e-10
-1.23239e-06	-3.29244e-10	-3.31702e-07	1.20305e-10
-1.23211e-06	-1.28176e-10	-3.31986e-07	-4.79106e-11
-1.23181e-06	2.65155e-11	-3.32325e-07	-1.15655e-10
-1.23149e-06	4.07882e-11	-3.32719e-07	-2.431e-11
-1.23119e-06	9.1131e-11	-3.33087e-07	-4.50399e-11
-1.23083e-06	-1.53535e-10	-3.33467e-07	1.27473e-10
-1.23054e-06	-9.61144e-11	-3.33758e-07	-1.62494e-13
-1.23031e-06	1.21042e-10	-3.34044e-07	-5.9516e-11
-1.23004e-06	1.95848e-10	-3.3436e-07	4.0872e-11
-1.22976e-06	3.02868e-10	-3.34644e-07	-5.32653e-11
-1.22938e-06	7.7534e-11	-3.34953e-07	-7.07559e-11
-1.229e-06	-6.73071e-12	-3.35287e-07	-2.77037e-11
-1.22866e-06	7.64758e-11	-3.35641e-07	8.42672e-11
-1.22829e-06	-4.57216e-12	-3.35944e-07	-7.94391e-12
-1.22796e-06	-3.60313e-11	-3.36261e-07	7.50516e-11
-1.2277e-06	1.41196e-10	-3.36525e-07	-1.19936e-11
-1.22741e-06	1.40644e-10	-3.36813e-07	4.78216e-11
-1.22713e-06	2.30915e-10	-3.37111e-07	7.92903e-11
-1.22683e-06	2.59352e-10	-3.37457e-07	1.77092e-10
-1.22653e-06	2.45922e-10	-3.37814e-07	1.84065e-10
-1.22618e-06	-6.47744e-12	-3.3817e-07	1.71068e-10
-1.22591e-06	6.18916e-11	-3.38521e-07	2.07029e-10
-1.22564e-06	2.39763e-10	-3.38852e-07	2.04347e-10
-1.22529e-06	1.12333e-10	-3.39153e-07	-5.09966e-12
-1.22491e-06	7.57362e-11	-3.39516e-07	-1.10127e-11
-1.2245e-06	-8.51817e-12	-3.39888e-07	-2.01493e-11
-1.22413e-06	1.54336e-11	-3.4025e-07	4.47954e-11
-1.22379e-06	5.29017e-11	-3.4057e-07	1.23925e-10
-1.22345e-06	-4.42586e-11	-3.40858e-07	2.23678e-10
-1.22317e-06	7.24242e-11	-3.41069e-07	2.58543e-11
-1.22288e-06	1.21473e-10	-3.41342e-07	1.25612e-10
-1.22256e-06	1.65769e-11	-3.41627e-07	2.27298e-10
-1.22223e-06	-1.21167e-10	-3.41898e-07	1.98225e-10
-1.2219e-06	-1.70663e-10	-3.42186e-07	1.70435e-10
-1.22161e-06	-9.53014e-12	-3.42516e-07	1.87722e-10
-1.22126e-06	-8.86505e-11	-3.42869e-07	1.0709e-10
-1.22093e-06	-3.37918e-11	-3.43314e-07	3.46575e-10
-1.22061e-06	1.23482e-10	-3.4368e-07	2.29866e-10
-1.22027e-06	8.55849e-11	-3.44012e-07	1.44087e-10
-1.21993e-06	-5.8597e-11	-3.44306e-07	1.1243e-10
-1.21966e-06	1.50195e-10	-3.44566e-07	9.55988e-11
-1.21932e-06	7.49363e-11	-3.44838e-07	1.33518e-10
-1.21899e-06	7.24658e-11	-3.45148e-07	1.96546e-10
-1.2187e-06	2.26511e-10	-3.45491e-07	1.92573e-10
-1.21843e-06	2.7942e-10	-3.45884e-07	3.09684e-10
-1.21817e-06	3.87076e-10	-3.46223e-07	1.53046e-10
-1.21786e-06	3.4144e-10	-3.46562e-07	5.88912e-11
-1.21749e-06	2.08859e-10	-3.46887e-07	-9.00128e-11
-1.21714e-06	2.05108e-10	-3.47271e-07	-3.17356e-12
-1.21677e-06	1.78169e-10	-3.47677e-07	1.61602e-10
-1.2164e-06	8.6173e-11	-3.48011e-07	6.48717e-11
-1.21608e-06	1.41027e-10	-3.48329e-07	7.82981e-11
-1.21581e-06	1.76544e-10	-3.48658e-07	2.83035e-10
-1.21553e-06	7.9364e-11	-3.48939e-07	2.73284e-10
-1.2153e-06	2.16001e-10	-3.49206e-07	2.15224e-10
-1.215e-06	2.53455e-10	-3.49444e-07	7.27897e-11
-1.21465e-06	2.66449e-10	-3.49686e-07	-2.13343e-11
-1.21428e-06	2.86536e-10	-3.49973e-07	3.65487e-11
-1.21388e-06	1.53322e-10	-3.50305e-07	1.41441e-10
-1.21353e-06	1.47636e-10	-3.50638e-07	5.69502e-11
-1.21321e-06	1.74148e-10	-3.50993e-07	-2.69036e-11
-1.21292e-06	1.6136e-10	-3.51383e-07	5.54248e-11
-1.21266e-06	2.34232e-10	-3.51751e-07	1.3003e-10
-1.21239e-06	3.13547e-10	-3.52063e-07	7.51772e-11
-1.21205e-06	1.78382e-10	-3.52361e-07	8.28122e-11
-1.21172e-06	2.68025e-10	-3.52669e-07	1.85136e-10
-1.21137e-06	2.6556e-10	-3.52963e-07	1.82465e-10
-1.21106e-06	3.34585e-10	-3.53296e-07	2.69965e-10
-1.21072e-06	1.91689e-10	-3.53623e-07	2.18972e-10
-1.21042e-06	1.63443e-10	-3.5395e-07	6.87797e-11
-1.21011e-06	2.11853e-10	-3.54318e-07	7.83246e-11
-1.20973e-06	6.48844e-12	-3.54679e-07	7.75655e-11
-1.2094e-06	1.63767e-10	-3.54994e-07	-4.42801e-11
-1.20905e-06	2.03172e-10	-3.55294e-07	-6.49888e-11
-1.20868e-06	1.03444e-10	-3.55582e-07	2.12369e-11
-1.2084e-06	2.91627e-10	-3.55826e-07	-1.68462e-11
-1.20807e-06	9.59097e-11	-3.56083e-07	-7.26598e-12
-1.20778e-06	9.14917e-11	-3.56378e-07	7.44485e-11
-1.20751e-06	1.11548e-10	-3.56686e-07	5.11606e-11
-1.20723e-06	1.07128e-10	-3.57026e-07	1.43355e-11
-1.20695e-06	1.76142e-10	-3.57392e-07	9.71016e-12
-1.20664e-06	2.46453e-10	-3.57753e-07	1.02392e-11
-1.20624e-06	1.79955e-12	-3.58086e-07	-1.49887e-11
-1.20588e-06	3.86312e-11	-3.58425e-07	1.11802e-10
-1.20551e-06	6.00062e-11	-3.5874e-07	1.53572e-10
-1.20515e-06	9.49062e-11	-3.59057e-07	1.56048e-10
-1.20481e-06	1.56852e-10	-3.59417e-07	3.41451e-10
-1.20451e-06	1.81428e-10	-3.59736e-07	3.3362e-10
-1.2042e-06	5.26936e-11	-3.60014e-07	1.56388e-10
-1.2039e-06	-9.15028e-11	-3.60325e-07	1.43406e-10
-1.20365e-06	7.34822e-11	-3.60657e-07	1.57472e-10
-1.20335e-06	1.43146e-10	-3.61004e-07	1.48987e-10
-1.20302e-06	1.61287e-10	-3.61351e-07	1.1989e-10
-1.20267e-06	9.18288e-11	-3.61666e-07	-5.82116e-12
-1.20238e-06	2.13024e-10	-3.61979e-07	-4.65025e-11
-1.20205e-06	1.48069e-10	-3.62309e-07	7.19171e-11
-1.20172e-06	1.53971e-10	-3.62631e-07	1.50402e-10
-1.20135e-06	8.64511e-11	-3.62949e-07	1.91527e-10
-1.20098e-06	5.37173e-11	-3.63281e-07	2.83536e-10
-1.20064e-06	1.07936e-10	-3.63601e-07	3.04047e-10
-1.20032e-06	1.67943e-10	-3.63896e-07	1.66103e-10
-1.20004e-06	2.24074e-10	-3.64209e-07	7.77542e-11
-1.19979e-06	3.32372e-10	-3.64533e-07	3.83577e-11
-1.19949e-06	1.9462e-10	-3.64876e-07	1.44535e-10
-1.19918e-06	1.79903e-10	-3.65188e-07	1.7922e-10
-1.19886e-06	2.57301e-10	-3.65477e-07	1.35325e-10
-1.19852e-06	2.08455e-10	-3.65756e-07	3.08825e-11
-1.19819e-06	1.61536e-10	-3.66093e-07	1.5703e-10
-1.19789e-06	1.89973e-10	-3.66438e-07	2.1876e-10
-1.1976e-06	1.56571e-10	-3.66778e-07	1.0528e-10
-1.19731e-06	1.81784e-10	-3.67174e-07	1.73435e-10
-1.19703e-06	3.04265e-10	-3.67564e-07	2.81529e-10
-1.19666e-06	1.87144e-10	-3.67854e-07	7.01529e-11
-1.19629e-06	2.05942e-10	-3.68173e-07	1.66675e-10
-1.19589e-06	1.3779e-10	-3.68441e-07	9.37997e-11
-1.19553e-06	2.49988e-10	-3.68697e-07	-6.12606e-12
-1.19519e-06	2.77796e-10	-3.6898e-07	3.7587e-11
-1.19482e-06	4.21521e-11	-3.69272e-07	1.26387e-10
-1.19451e-06	9.63572e-11	-3.69515e-07	-5.72746e-11
-1.19421e-06	1.24153e-10	-3.69797e-07	-8.44188e-11
-1.19389e-06	1.28167e-11	-3.70123e-07	2.43397e-11
-1.19359e-06	1.31549e-12	-3.70434e-07	-6.72294e-11
-1.19333e-06	6.90363e-11	-3.70813e-07	4.15131e-11
-1.19305e-06	3.49837e-11	-3.71189e-07	5.04112e-11
-1.19281e-06	2.12848e-10	-3.7159e-07	1.52705e-10
-1.19249e-06	1.31142e-10	-3.71963e-07	1.73843e-10
-1.19217e-06	1.93082e-10	-3.72292e-07	4.42629e-11
-1.19183e-06	2.09938e-10	-3.72607e-07	-8.33805e-11
-1.19148e-06	1.32752e-10	-3.72937e-07	-6.22283e-11
-1.19118e-06	2.92598e-10	-3.73258e-07	-2.17484e-11
-1.19083e-06	1.60657e-10	-3.73574e-07	3.74136e-11
-1.19053e-06	1.71061e-10	-3.73908e-07	2.1123e-10
-1.19024e-06	2.63265e-10	-3.74192e-07	1.5703e-10
-1.18996e-06	3.58045e-10	-3.74513e-07	2.83827e-10
-1.18961e-06	1.41719e-10	-3.74792e-07	1.56839e-10
-1.18927e-06	7.29031e-11	-3.75102e-07	1.01987e-10
-1.1889e-06	-1.58726e-11	-3.75414e-07	3.33179e-12
-1.1886e-06	3.30135e-10	-3.7572e-07	-1.11426e-10
-1.18825e-06	3.30893e-10	-3.76023e-07	-1.6692e-10
-1.1879e-06	2.45975e-10	-3.76374e-07	7.06629e-11
-1.18755e-06	1.13388e-10	-3.76645e-07	-8.65978e-11
-1.18723e-06	1.34749e-10	-3.76985e-07	3.69722e-11
-1.1869e-06	2.57244e-10	-3.77318e-07	5.68351e-11
-1.18656e-06	3.85539e-10	-3.77676e-07	1.59786e-10
-1.1862e-06	3.64397e-10	-3.78017e-07	2.06702e-10
-1.18583e-06	2.38903e-10	-3.78347e-07	2.41381e-10
-1.1855e-06	2.16462e-10	-3.78664e-07	2.03919e-10
-1.18516e-06	1.4378e-10	-3.7901e-07	2.41814e-10
-1.18484e-06	1.59986e-10	-3.79382e-07	3.51203e-10
-1.18454e-06	1.96155e-10	-3.79726e-07	3.38854e-10
-1.18421e-06	-2.27546e-11	-3.80046e-07	3.08477e-10
-1.18397e-06	7.45916e-11	-3.80341e-07	2.47832e-10
-1.18372e-06	1.82887e-10	-3.80622e-07	1.45322e-10
-1.18345e-06	2.08096e-10	-3.80912e-07	5.18268e-11
-1.18318e-06	2.6809e-10	-3.81243e-07	1.07119e-10
-1.18287e-06	1.896e-10	-3.81574e-07	1.05725e-10
-1.18259e-06	2.67632e-10	-3.81936e-07	1.90639e-10
-1.18227e-06	2.16202e-10	-3.82315e-07	2.85854e-10
-1.18192e-06	1.957e-10	-3.82672e-07	2.80587e-10
-1.18153e-06	8.82486e-11	-3.83006e-07	2.53426e-10
-1.18121e-06	2.68073e-10	-3.83311e-07	1.81183e-10
-1.18083e-06	1.29056e-10	-3.83597e-07	9.60636e-11
-1.18048e-06	1.1564e-10	-3.8389e-07	1.28822e-10
-1.18014e-06	2.08506e-10	-3.84185e-07	2.59492e-10
-1.17977e-06	1.71262e-10	-3.84462e-07	3.36059e-10
-1.1794e-06	9.66566e-11	-3.84746e-07	3.60447e-10
-1.17907e-06	4.26548e-11	-3.85073e-07	4.12519e-10
-1.17878e-06	9.81419e-11	-3.85388e-07	2.69416e-10
-1.17851e-06	8.59897e-11	-3.85706e-07	1.72047e-10
-1.17827e-06	2.26492e-10	-3.86019e-07	1.78389e-10
-1.17799e-06	2.92929e-10	-3.8631e-07	1.7572e-10
-1.17764e-06	1.71939e-10	-3.86641e-07	3.45028e-10
-1.17727e-06	9.34707e-11	-3.86949e-07	2.77293e-10
-1.17692e-06	1.41892e-10	-3.87279e-07	1.39339e-10
-1.17658e-06	1.0142e-10	-3.87662e-07	1.03788e-10
-1.17628e-06	1.55626e-10	-3.8808e-07	1.79022e-10
-1.17598e-06	2.42679e-10	-3.88488e-07	2.69074e-10
-1.17565e-06	2.09934e-10	-3.88852e-07	3.25644e-10
-1.17527e-06	1.29534e-10	-3.89147e-07	2.64999e-10
-1.1749e-06	1.09041e-10	-3.89379e-07	8.45614e-11
-1.17453e-06	1.06011e-11	-3.8965e-07	1.77234e-10
-1.17427e-06	1.56908e-10	-3.89965e-07	4.06454e-10
-1.174e-06	3.46028e-11	-3.90236e-07	2.40819e-10
-1.17376e-06	-1.14763e-10	-3.90555e-07	1.75658e-10
-1.17358e-06	1.15259e-10	-3.90882e-07	1.27886e-10
-1.17333e-06	2.01011e-10	-3.91179e-07	-1.68419e-12
-1.17298e-06	1.18024e-10	-3.91477e-07	-3.97844e-11
-1.17263e-06	2.45679e-10	-3.91842e-07	2.8862e-10
-1.17221e-06	1.52411e-10	-3.92173e-07	3.83206e-10
-1.17182e-06	1.93115e-10	-3.92483e-07	2.90348e-10
-1.17146e-06	1.59089e-10	-3.92834e-07	3.34039e-10
-1.17115e-06	7.15848e-11	-3.93212e-07	5.07198e-10
-1.17089e-06	1.67001e-10	-3.93532e-07	4.36239e-10
-1.17062e-06	1.92853e-10	-3.93856e-07	4.26473e-10
-1.17034e-06	2.49629e-10	-3.9417e-07	3.61957e-10
-1.17e-06	1.23482e-10	-3.94516e-07	4.16601e-10
-1.16968e-06	1.30669e-10	-3.94824e-07	2.25188e-10
-1.16936e-06	2.28038e-10	-3.95156e-07	1.47139e-10
-1.16901e-06	2.9321e-10	-3.95525e-07	3.72477e-10
-1.1686e-06	1.96071e-10	-3.95795e-07	2.84785e-10
-1.16819e-06	4.09627e-11	-3.96053e-07	2.57649e-10
-1.16781e-06	-4.65349e-12	-3.96336e-07	3.20686e-10
-1.16746e-06	-9.79451e-11	-3.96621e-07	2.37499e-10
-1.16719e-06	5.99598e-11	-3.96969e-07	2.7797e-10
-1.16691e-06	9.1614e-11	-3.97352e-07	3.73828e-10
-1.16662e-06	1.46458e-10	-3.97729e-07	4.38124e-10
-1.16632e-06	1.54927e-10	-3.98061e-07	3.51701e-10
-1.16603e-06	2.42625e-10	-3.98387e-07	2.89758e-10
-1.16569e-06	1.11325e-10	-3.98713e-07	2.26527e-10
-1.16535e-06	-1.03128e-11	-3.99042e-07	1.97435e-10
-1.16506e-06	8.06062e-11	-3.99368e-07	2.64324e-10
-1.16476e-06	1.19994e-10	-3.99607e-07	6.97123e-11
-1.16447e-06	2.04472e-10	-3.99868e-07	1.2245e-10
-1.16417e-06	2.28403e-10	-4.00117e-07	1.35898e-10
-1.16385e-06	1.3961e-10	-4.00351e-07	-3.48781e-11
-1.16356e-06	1.62249e-10	-4.00663e-07	3.13712e-11
-1.16322e-06	7.08855e-11	-4.00986e-07	5.44578e-11
-1.16288e-06	6.3265e-11	-4.01312e-07	5.30658e-11
-1.1625e-06	-3.00178e-11	-4.01637e-07	7.85636e-13
-1.16213e-06	-5.76002e-11	-4.02e-07	3.932e-11
-1.16181e-06	9.19474e-11	-4.0235e-07	-8.89791e-11
-1.1615e-06	2.47932e-10	-4.02725e-07	-1.4192e-10
-1.16118e-06	2.7509e-10	-4.03147e-07	5.82796e-11
-1.16082e-06	1.72781e-10	-4.03495e-07	-5.1982e-11
-1.16045e-06	-1.97026e-11	-4.03861e-07	5.23152e-12
-1.16013e-06	4.73924e-11	-4.04244e-07	2.40227e-10
-1.15981e-06	3.91191e-11	-4.04543e-07	1.28049e-10
-1.15952e-06	4.7586e-11	-4.04835e-07	6.7405e-11
-1.15925e-06	1.52023e-10	-4.05095e-07	-3.57431e-11
-1.15896e-06	1.45677e-10	-4.05337e-07	-1.2407e-10
-1.15862e-06	5.23806e-11	-4.05603e-07	-8.35724e-11
-1.15829e-06	1.89886e-11	-4.05876e-07	-9.58983e-11
-1.158e-06	1.13128e-10	-4.0618e-07	-7.86027e-11
-1.15771e-06	1.32546e-10	-4.06492e-07	-1.35388e-10
-1.15739e-06	8.88449e-11	-4.06876e-07	4.29217e-11
-1.15708e-06	1.80413e-10	-4.07253e-07	8.59599e-11
-1.15672e-06	1.00653e-10	-4.07605e-07	-6.91029e-12
-1.15636e-06	1.20091e-10	-4.07983e-07	1.69468e-10
-1.15602e-06	1.56919e-10	-4.08285e-07	1.66151e-10
-1.15571e-06	2.8778e-10	-4.08574e-07	2.43359e-10
-1.15538e-06	1.88683e-10	-4.08851e-07	2.67104e-10
-1.1551e-06	1.73313e-10	-4.09158e-07	3.17895e-10
-1.15485e-06	2.17197e-10	-4.09462e-07	2.37279e-10
-1.15453e-06	1.43873e-11	-4.09769e-07	1.50219e-10
-1.15424e-06	5.63508e-11	-4.10101e-07	1.87475e-10
-1.15391e-06	7.12704e-11	-4.10417e-07	7.85117e-11
-1.15356e-06	2.88696e-11	-4.10792e-07	1.17042e-10
-1.15322e-06	1.01123e-10	-4.11173e-07	7.56949e-11
-1.15286e-06	9.28623e-11	-4.11552e-07	3.30595e-11
-1.15249e-06	4.08032e-11	-4.11915e-07	4.84039e-11
-1.15214e-06	1.00822e-10	-4.12252e-07	1.50074e-10
-1.15177e-06	5.26263e-11	-4.12537e-07	1.96362e-10
-1.15145e-06	5.78827e-11	-4.12773e-07	1.26718e-10
-1.15116e-06	5.8618e-11	-4.13009e-07	6.86691e-11
-1.15091e-06	1.50168e-10	-4.13287e-07	1.29776e-10
-1.15064e-06	2.57829e-10	-4.13599e-07	1.89583e-10
-1.15028e-06	2.01257e-10	-4.13893e-07	-3.72542e-11
-1.14989e-06	9.76727e-11	-4.14244e-07	-1.19174e-10
-1.14954e-06	1.48671e-10	-4.14621e-07	-1.06411e-10
-1.1492e-06	5.92423e-11	-4.15009e-07	3.26037e-11
-1.14889e-06	4.58857e-12	-4.15347e-07	5.43978e-11
-1.14861e-06	1.11607e-10	-4.15693e-07	2.50111e-10
-1.14831e-06	1.11703e-10	-4.15992e-07	2.49372e-10
-1.14802e-06	1.19525e-10	-4.16288e-07	1.68114e-10
-1.14772e-06	7.25954e-11	-4.16615e-07	1.47397e-10
-1.14744e-06	7.8484e-11	-4.16944e-07	1.18949e-10
-1.14714e-06	1.12719e-10	-4.17237e-07	-2.22142e-11
-1.14681e-06	9.80076e-11	-4.17536e-07	-6.99769e-11
-1.1465e-06	1.94088e-10	-4.1786e-07	-7.59696e-12
-1.14614e-06	3.70275e-11	-4.18196e-07	5.34911e-11
-1.14585e-06	1.74324e-10	-4.18512e-07	1.08763e-11
-1.14553e-06	1.49948e-10	-4.18815e-07	-2.72254e-11
-1.1452e-06	1.55207e-10	-4.19081e-07	-1.93503e-10
-1.14483e-06	8.38212e-11	-4.19405e-07	-9.95587e-11
-1.14452e-06	1.85698e-10	-4.19696e-07	-2.13667e-10
-1.1442e-06	7.75811e-11	-4.20034e-07	-1.1071e-10
-1.14393e-06	1.04723e-10	-4.20336e-07	-1.71356e-10
-1.14362e-06	8.09855e-11	-4.20658e-07	-1.03178e-10
-1.14331e-06	1.66113e-10	-4.20958e-07	-1.69622e-10
-1.14297e-06	1.57204e-10	-4.21299e-07	-9.04988e-11
-1.14262e-06	9.74104e-11	-4.21631e-07	-1.18304e-10
-1.14225e-06	1.76501e-11	-4.22003e-07	1.36305e-11
-1.14193e-06	8.08814e-11	-4.22318e-07	-1.29473e-10
-1.14163e-06	2.29132e-10	-4.2265e-07	-1.3602e-10
-1.1413e-06	1.57736e-10	-4.22983e-07	-8.20166e-11
-1.14095e-06	1.54894e-11	-4.23285e-07	-1.60056e-10
[truncated: 4,227 more rows]

## Sheet: Fig 8
		black	red
Fig 8b	x (mm)	h (nm)	h (nm)
	0	-14.3408	-9.29876
	0.02344	-12.163	-4.00561
	0.04688	-10.9962	3.69367
	0.07031	-8.96371	10.3642
	0.09375	-7.3042	16.6619
	0.11719	-6.40218	19.4651
	0.14063	-4.85569	19.2457
	0.16406	-4.08502	17.7323
	0.1875	-2.87148	14.563
	0.21094	0.1961	9.97466
	0.23438	-0.89817	3.9678
	0.25781	-1.68067	-4.08462
	0.28125	-0.9165	-11.0506
	0.30469	-0.11633	-13.9726
	0.32813	0.17329	-13.5147
	0.35156	0.77552	-10.7982
	0.375	1.65734	-7.88229
	0.39844	2.76572	-7.20678
	0.42188	3.11358	-9.66744
	0.44531	3.5215	-14.2369
	0.46875	4.34954	-15.7978
	0.49219	4.71513	-12.8518
	0.51563	4.83655	-13.5397
	0.53906	5.01007	-16.2506
	0.5625	5.19726	-16.0588
	0.58594	4.78984	-14.328
	0.60938	4.56061	-14.7743
	0.63281	4.13557	-16.0971
	0.65625	4.06147	-2.72586
	0.67969	5.35846	3.62737
	0.70313	5.00623	2.21327
	0.72656	5.3184	6.74231
	0.75	5.14819	9.93144
	0.77344	3.87766	12.9513
	0.79688	2.99885	14.3362
	0.82031	2.45379	15.3301
	0.84375	1.38869	14.2068
	0.86719	-1.43186	10.8285
	0.89063	-1.03545	9.64464
	0.91406	-0.23625	6.84198
	0.9375	0.27333	12.0572
	0.96094	-0.32489	21.7416
	0.98438	-0.46204	17.6807
	1.00781	-1.12403	6.18959
	1.03125	-1.20719	0.28499
	1.05469	-1.97244	1.28836
	1.07813	-1.93748	1.4673
	1.10156	-2.19658	2.47022
	1.125	-2.45894	3.34961
	1.14844	-2.76763	4.28524
	1.17188	-3.03933	3.41289
	1.19531	-3.55037	1.90286
	1.21875	-4.40536	-1.01562
	1.24219	-5.12928	-4.32742
	1.26563	-5.31466	-5.46893
	1.28906	-5.60257	-7.62285
	1.3125	-6.10823	-10.5906
	1.33594	-6.32817	-12.0614
	1.35938	-6.03966	-12.8192
	1.38281	-6.01421	-13.9387
	1.40625	-5.83906	-16.0496
	1.42969	-5.81271	-19.2706
	1.45313	-5.8972	-18.9609
	1.47656	-5.136	-14.4287
	1.5	-3.93531	-10.6276
	1.52344	-4.00786	-3.65463
	1.54688	-3.57144	5.0311
	1.57031	-3.0636	5.29426
	1.59375	-2.68924	3.92332
	1.61719	-2.83886	1.27918
	1.64063	-2.77639	-2.81196
	1.66406	-3.08624	-3.0564
	1.6875	-3.10985	-0.80258
	1.71094	-3.3911	0.85241
	1.73438	-3.33402	0.27284
	1.75781	-2.95048	-1.86384
	1.78125	-2.83308	-3.93754
	1.80469	-2.31936	-2.64234
	1.82813	-1.97445	-0.25574
	1.85156	-1.89499	2.47927
	1.875	-2.05431	-1.16188
	1.89844	-1.5261	-5.62405
	1.92188	-1.22835	-4.23345
	1.94531	-1.08294	-0.76991
	1.96875	-1.15064	1.71294
	1.99219	-0.64496	1.37127
	2.01563	0.09192	0.15161
	2.03906	0.23169	-2.26555
	2.0625	0.69294	-3.23005
	2.08594	1.46183	-2.39911
	2.10938	2.40618	-6.99288
	2.13281	3.4701	-12.6086
	2.15625	4.1099	-15.8952
	2.17969	5.18774	-14.1023
	2.20313	6.10971	-8.93515
	2.22656	6.35107	-3.35797
	2.25	6.70491	1.812
	2.27344	7.56748	5.40484
	2.29688	7.80835	8.29585
	2.32031	8.36037	10.5911
	2.34375	8.69187	11.6052
	2.36719	8.40716	12.2324
	2.39063	8.14688	12.1111
	2.41406	7.61229	9.46003
	2.4375	7.5876	9.67052
	2.46094	8.22481	8.24858
	2.48438	7.8214	2.70249
	2.50781	7.52389	0.28727
	2.53125	7.65348	-3.35288
	2.55469	7.26978	14.5396
	2.57813	7.03016	14.396
	2.60156	6.83469	9.82936
	2.625	6.46044	11.0622
	2.64844	6.13717	13.4278
	2.67188	6.33211	15.2822
	2.69531	6.18194	16.569
	2.71875	5.24998	15.2795
	2.74219	4.46933	12.3455
	2.76563	4.28932	8.5682
	2.78906	4.06502	2.71622
	2.8125	4.31009	-4.63496
	2.83594	4.17965	-9.37454
	2.85938	4.36604	-12.1655
	2.88281	4.15975	-10.5796
	2.90625	4.2847	-5.20001
	2.92969	4.06639	-1.57992
	2.95313	4.32156	-2.6248
	2.97656	4.09558	-9.55523
	3	4.2384	-11.1572
	3.02344	4.1373	1.85755
	3.04688	4.05579	13.3241
	3.07031	3.99411	15.4504
	3.09375	4.6381	13.6101
	3.11719	4.62827	10.9391
	3.14063	5.03422	8.25717
	3.16406	5.53548	6.92528
	3.1875	6.56815	8.48548
	3.21094	6.54717	7.69366
	3.23438	7.1396	3.95426
	3.25781	7.08384	-1.30004
	3.28125	6.63922	-11.9661
	3.30469	6.95241	-12.8591
	3.32813	7.34637	-4.33413
	3.35156	7.59455	3.74321
	3.375	7.74718	12.5407
	3.39844	8.31123	21.8358
	3.42188	8.05442	22.0093
	3.44531	8.18687	23.4508
	3.46875	9.48163	24.8804
	3.49219	9.58745	24.7236
	3.51563	9.83862	18.9998
	3.53906	9.80196	15.6834
	3.5625	12.0243	14.0698
	3.58594	10.8132	12.3273
	3.60938	1.33334	11.9079
	3.63281	1.49947	11.8185
	3.65625	-0.3801	9.61442
	3.67969	-9.94347	3.26533
	3.70313	0.72809	-3.03271
	3.72656	6.42271	-3.46012
	3.75	8.57046	1.67079
	3.77344	9.30198	7.98808
	3.79688	10.3243	13.9594
	3.82031	11.1377	16.9159
	3.84375	11.4584	14.993
	3.86719	7.54058	11.3561
	3.89063	1.8587	5.69371
	3.91406	-8.37994	2.4434
	3.9375	-18.8402	1.76472
	3.96094	-30.4937	1.83425
	3.98438	-26.3541	1.88236
	4.00781	-20.6989	-1.59328
	4.03125	-17.3472	-7.07978
	4.05469	-8.02386	-6.98289
	4.07813	-3.57592	1.42936
	4.10156	-4.9623	1.16793
	4.125	-5.28665	-2.81002
	4.14844	-4.2583	-4.67149
	4.17188	-4.02075	-3.18965
	4.19531	-3.61043	-4.31029
	4.21875	-3.15578	-2.52207
	4.24219	-2.59924	-1.7837
	4.26563	-2.94417	0.48046
	4.28906	-3.1024	3.12542
	4.3125	-2.98956	3.98921
	4.33594	-2.98483	0.30281
	4.35938	-3.32249	-7.33587
	4.38281	-2.85483	-16.7596
	4.40625	-3.73252	-24.5746
	4.42969	-2.56743	-17.4481
	4.45313	-4.36788	-11.9248
	4.47656	-4.12951	-4.39424
	4.5	-5.34495	-2.91008
	4.52344	-8.49422	3.69864
	4.54688	-8.6949	-3.33712
	4.57031	-5.99395	-11.5002
	4.59375	-7.3587	-16.9685
	4.61719	-8.20414	-13.3202
	4.64063	-8.24854	-17.5811
	4.66406	-8.88973	-23.0265
	4.6875	-9.16727	-28.9089
	4.71094	-9.80977	-29.5776
	4.73438	-10.0212	2.3699
	4.75781	-10.3562	11.6734
	4.78125	-10.9098	17.582
	4.80469	-11.3843	18.4581
	4.82813	-11.3572	12.5022
	4.85156	-11.8512	10.21
	4.875	-11.8861	9.86374
	4.89844	-12.3129	8.06186
	4.92188	-12.442	0.78853
	4.94531	-13.0907	3.48359
	4.96875	-13.2257	2.17011
	4.99219	-13.418	2.26329
	5.01563	-13.4734	0.98703
	5.03906	-13.657	-1.01093
	5.0625	-13.9387	0.16125
	5.08594	-14.073	9.86551
	5.10938	-14.0072	0.73555
	5.13281	-13.786	8.26636
	5.15625	-13.7032	20.5143
	5.17969	-13.0965	35.2972
	5.20313	-12.2493	34.8533
	5.22656	-12.3187	9.15235
	5.25	-12.2846	3.35299
	5.27344	-11.7878	7.3031
	5.29688	-11.2612	10.3079
	5.32031	-10.5642	6.1717
	5.34375	-10.0434	3.4111
	5.36719	-9.03236	0.58673
	5.39063	-7.91866	-2.59794
	5.41406	-6.97901	-2.92927
	5.4375	-5.32415	-2.63024
	5.46094	-4.23718	-3.70468
	5.48438	-2.61712	-2.63439
	5.50781	-1.18336	-0.29257
	5.53125	0.83298	-2.07602
	5.55469	2.16138	-0.52228
	5.57813	4.28051	1.19833
	5.60156	5.62127	3.12686
	5.625	7.74867	4.62492
	5.64844	9.02437	5.31313
	5.67188	10.8217	3.40102
	5.69531	12.5517	1.2796
	5.71875	14.2131	13.8393
	5.74219	15.7742	17.3355
	5.76563	16.5391	15.7867
	5.78906	17.7753	13.0954
	5.8125	19.3866	9.02251
	5.83594	20.6607	6.54118
	5.85938	21.9571	4.5372
	5.88281	22.9213	3.91749
	5.90625	24.3993	4.27085
	5.92969	24.9088	4.47708
	5.95313	26.9413	5.48823
	5.97656	26.6682	7.25041

## Sheet: Supplementary Fig 1b
	x (mm)	h (mm)
Fig S1b	0	0.31302
	0.04888	0.28245
	0.09775	0.23285
	0.14663	0.19688
	0.1955	0.14843
	0.24438	0.09309
	0.29325	0.07883
	0.34213	0.09828
	0.39101	0.14636
	0.43988	0.17119
	0.48876	0.18193
	0.53763	0.20581
	0.58651	0.22692
	0.63539	0.23114
	0.68426	0.21749
	0.73314	0.20923
	0.78201	0.18352
	0.83089	0.18382
	0.87977	0.18648
	0.92864	0.15903
	0.97752	0.10718
	1.02639	0.05116
	1.07527	0.00707
	1.12414	0.02606
	1.17302	0.03717
	1.2219	0.06218
	1.27077	0.08013
	1.31965	0.07135
	1.36852	0.06172
	1.4174	0.06389
	1.46628	0.04972
	1.51515	0.06007
	1.56403	0.05026
	1.6129	0.01778
	1.66178	0.01292
	1.71066	0.01425
	1.75953	0.01783
	1.80841	0.00443
	1.85728	-0.01226
	1.90616	0.02675
	1.95504	0.06905
	2.00391	0.06407
	2.05279	0.06072
	2.10166	0.08725
	2.15054	0.10644
	2.19941	0.08939
	2.24829	0.07676
	2.29717	0.05589
	2.34604	0.04753
	2.39492	0.04916
	2.44379	0.03332
	2.49267	0.000977221
	2.54154	-0.03292
	2.59042	-0.05718
	2.6393	-0.06983
	2.68817	-0.0879
	2.73705	-0.09505
	2.78592	-0.12723
	2.8348	-0.12759
	2.88368	-0.09352
	2.93255	-0.06888
	2.98143	-0.06325
	3.0303	-0.10026
	3.07918	-0.10977
	3.12805	-0.10181
	3.17693	-0.11191
	3.22581	-0.12203
	3.27468	-0.09801
	3.32356	-0.06299
	3.37243	-0.02084
	3.42131	0.03176
	3.47018	0.05968
	3.51906	0.05061
	3.56794	0.06491
	3.61681	0.06184
	3.66569	0.03066
	3.71456	0.02496
	3.76344	0.00624
	3.81232	-0.03986
	3.86119	-0.09176
	3.91007	-0.13219
	3.95894	-0.16874
	4.00782	-0.16623
	4.05669	-0.15421
	4.10557	-0.13911
	4.15445	-0.10175
	4.20332	-0.04925
	4.2522	-0.01602
	4.30107	-0.01905
	4.34995	-0.02658
	4.39882	-0.04468
	4.4477	-0.02192
	4.49658	-0.01816
	4.54545	-0.03983
	4.59433	-0.05507
	4.6432	-0.0207
	4.69208	0.02659
	4.74096	0.05317
	4.78983	0.08947
	4.83871	0.12118
	4.88758	0.12083
	4.93646	0.08078
	4.98533	0.07317
	5.03421	0.06705
	5.08309	0.0269
	5.13196	-0.02567
	5.18084	-0.03604
	5.22971	-0.06401
	5.27859	-0.11175
	5.32746	-0.08443
	5.37634	-0.04038
	5.42522	-0.01079
	5.47409	0.02795
	5.52297	0.02333
	5.57184	0.00513
	5.62072	0.02181
	5.6696	0.04972
	5.71847	0.03068
	5.76735	-0.01249
	5.81622	-0.06518
	5.8651	-0.09025
	5.91397	-0.08507
	5.96285	-0.06093
	6.01173	-0.01467
	6.0606	0.00937
	6.10948	0.00817
	6.15835	-0.02229
	6.20723	-0.06583
	6.2561	-0.08991
	6.30498	-0.10968
	6.35386	-0.08687
	6.40273	-0.0716
	6.45161	-0.08219
	6.50048	-0.06558
	6.54936	-0.027
	6.59824	-0.01677
	6.64711	0.00317
	6.69599	-0.0194
	6.74486	-0.02507
	6.79374	-0.06189
	6.84261	-0.08549
	6.89149	-0.05633
	6.94037	-0.05198
	6.98924	-0.05016
	7.03812	-0.0838
	7.08699	-0.0992
	7.13587	-0.0773
	7.18474	-0.04906
	7.23362	-0.00365
	7.2825	0.02647
	7.33137	0.01274
	7.38025	-0.03113
	7.42912	-0.0274
	7.478	-0.0159
	7.52688	0.00659
	7.57575	0.07272
	7.62463	0.12506
	7.6735	0.17483
	7.72238	0.2054
	7.77126	0.22052
	7.82013	0.23679
	7.86901	0.24477
	7.91788	0.25387
	7.96676	0.25721
	8.01564	0.22323
	8.06451	0.16836
	8.11339	0.14282
	8.16227	0.17913
	8.21114	0.21038
	8.26002	0.24019
	8.30889	0.26356
	8.35777	0.24636
	8.40665	0.22874
	8.45552	0.22416
	8.5044	0.20588
	8.55328	0.21275
	8.60215	0.22506
	8.65103	0.26259
	8.6999	0.27071
	8.74878	0.28186
	8.79766	0.28565
	8.84653	0.27454
	8.89541	0.25963
	8.94429	0.25199
	8.99316	0.21909
	9.04204	0.21077
	9.09091	0.18686
	9.13979	0.17019
	9.18867	0.15925
	9.23754	0.13178
	9.28642	0.13487
	9.3353	0.10733
	9.38417	0.08406
	9.43305	0.0929
	9.48192	0.09796
	9.5308	0.11522
	9.57968	0.15987
	9.62855	0.21515
	9.67743	0.2287
	9.72631	0.2401
	9.77518	0.24281
	9.82406	0.2225
	9.87293	0.20372
	9.92181	0.18265
	9.97069	0.15441
	10.0196	0.19213
	10.0684	0.17656
	10.1173	0.13501
	10.1662	0.10335
	10.2151	0.07676
	10.2639	0.05691
	10.3128	0.03522
	10.3617	0.03945
	10.4106	0.0208
	10.4594	0.01651
	10.5083	0.07512
	10.5572	0.12528
	10.6061	0.16231
	10.655	0.21025
	10.7038	0.23862
	10.7527	0.25148
	10.8016	0.25236
	10.8505	0.25799
	10.8993	0.25602
	10.9482	0.22888
	10.9971	0.21761
	11.046	0.25316
	11.0948	0.26767
	11.1437	0.28915
	11.1926	0.3059
	11.2415	0.29521
	11.2903	0.24671
	11.3392	0.18803
	11.3881	0.12782
	11.437	0.06818
	11.4859	0.01042
	11.5347	-0.04607
	11.5836	-0.05148
	11.6325	0.00394
	11.6814	0.06059
	11.7302	0.11501
	11.7791	0.17867
	11.828	0.18244
	11.8769	0.14888
	11.9257	0.12435
	11.9746	0.11549
	12.0235	0.07642
	12.0724	0.07176
	12.1212	0.07668
	12.1701	0.03495
	12.219	0.00477
	12.2679	0.00941
	12.3167	-0.01324
	12.3656	-0.04788
	12.4145	-0.06367
	12.4634	-0.06508
	12.5123	-0.05775
	12.5611	-0.01973
	12.61	0.03127
	12.6589	0.056
	12.7078	0.04035
	12.7566	0.06651
	12.8055	0.07046
	12.8544	0.052
	12.9033	0.01561
	12.9521	0.00304
	13.001	0.0271
	13.0499	0.09233
	13.0988	0.11555
	13.1476	0.13586
	13.1965	0.1418
	13.2454	0.12319
	13.2943	0.07659
	13.3431	0.02103
	13.392	-0.01871
	13.4409	-0.02045
	13.4898	-0.02782
	13.5387	-0.03318
	13.5875	-0.02713
	13.6364	-0.05801
	13.6853	-0.07932
	13.7342	-0.1048
	13.783	-0.14178
	13.8319	-0.173
	13.8808	-0.19865
	13.9297	-0.19074
	13.9785	-0.23043
	14.0274	-0.23257
	14.0763	-0.19763
	14.1252	-0.16946
	14.174	-0.1486
	14.2229	-0.1575
	14.2718	-0.15635
	14.3207	-0.18871
	14.3695	-0.23605
	14.4184	-0.2832
	14.4673	-0.28747
	14.5162	-0.28153
	14.5651	-0.27005
	14.6139	-0.259
	14.6628	-0.24673
	14.7117	-0.25427
	14.7606	-0.27186
	14.8094	-0.27398
	14.8583	-0.27529
	14.9072	-0.26706
	14.9561	-0.25604
	15.0049	-0.26694
	15.0538	-0.26517
	15.1027	-0.23845
	15.1516	-0.24146
	15.2004	-0.24938
	15.2493	-0.2483
	15.2982	-0.23836
	15.3471	-0.23705
	15.3959	-0.23146
	15.4448	-0.19944
	15.4937	-0.15012
	15.5426	-0.10939
	15.5915	-0.08655
	15.6403	-0.06344
	15.6892	-0.07682
	15.7381	-0.07202
	15.787	-0.05822
	15.8358	-0.04868
	15.8847	-0.0586
	15.9336	-0.0792
	15.9825	-0.1136
	16.0313	-0.11824
	16.0802	-0.10687
	16.1291	-0.10423
	16.178	-0.04722
	16.2268	-0.02445
	16.2757	-0.02175
	16.3246	-0.05925
	16.3735	-0.07655
	16.4224	-0.09814
	16.4712	-0.06493
	16.5201	-0.01146
	16.569	-0.01578
	16.6179	0.01746
	16.6667	0.07145
	16.7156	0.08791
	16.7645	0.10261
	16.8134	0.08509
	16.8622	0.06546
	16.9111	0.04692
	16.96	0.03285
	17.0089	-0.00113
	17.0577	-0.03403
	17.1066	-0.0774
	17.1555	-0.05362
	17.2044	-0.01296
	17.2532	0.01103
	17.3021	0.01344
	17.351	0.04649
	17.3999	0.07758
	17.4488	0.09199
	17.4976	0.06084
	17.5465	0.01029
	17.5954	0.01839
	17.6443	0.01725
	17.6931	0.03984
	17.742	0.05697
	17.7909	0.06436
	17.8398	0.07841
	17.8886	0.08229
	17.9375	0.07369
	17.9864	0.10133
	18.0353	0.09749
	18.0841	0.07306
	18.133	0.02924
	18.1819	-0.00874
	18.2308	0.02367
	18.2796	0.02538
	18.3285	0.0167
	18.3774	0.00731
	18.4263	0.00131
	18.4752	-0.0103
	18.524	-0.01852
	18.5729	-0.03031
	18.6218	-0.03482
	18.6707	-0.03251
	18.7195	-0.03821
	18.7684	-0.05371
	18.8173	-0.09416
	18.8662	-0.10704
	18.915	-0.07471
	18.9639	-0.02443
	19.0128	0.00315
	19.0617	-0.00697
	19.1105	-0.00962
	19.1594	0.01309
	19.2083	0.03515
	19.2572	0.02979
	19.306	0.00841
	19.3549	-0.02117
	19.4038	-0.00724
	19.4527	0.00917
	19.5016	0.03223
	19.5504	0.0011
	19.5993	0.00431
	19.6482	0.02863
	19.6971	0.04837
	19.7459	0.01244
	19.7948	-0.00704
	19.8437	-0.0118
	19.8926	-0.01456
	19.9414	-0.02334
	19.9903	-0.009
	20.0392	-0.01829
	20.0881	-0.0167
	20.1369	-0.02204
	20.1858	-0.03342
	20.2347	-0.04247
	20.2836	-0.0327
	20.3325	-0.0488
	20.3813	-0.03203
	20.4302	-0.03027
	20.4791	-0.01633
	20.528	-0.02524
	20.5768	-0.00311
	20.6257	-0.00691
	20.6746	0.00902
	20.7235	0.01989
	20.7723	0.01721
	20.8212	0.01015
	20.8701	0.05026
	20.919	0.07902
	20.9678	0.0641
	21.0167	0.0684
	21.0656	0.07059
	21.1145	0.10488
	21.1633	0.11793
	21.2122	0.07894
	21.2611	0.02472
	21.31	0.02826
	21.3589	0.0437
	21.4077	0.07042
	21.4566	0.05613
	21.5055	0.06237
	21.5544	0.07598
	21.6032	0.07809
	21.6521	0.08908
	21.701	0.12327
	21.7499	0.11236
	21.7987	0.06545
	21.8476	0.08017
	21.8965	0.05835
	21.9454	0.04888
	21.9942	0.07658
	22.0431	0.06248
	22.092	0.01302
	22.1409	-0.04303
	22.1897	-0.0505
	22.2386	-0.02344
	22.2875	-0.02481
	22.3364	-0.06594
	22.3853	-0.08859
	22.4341	-0.10712
	22.483	-0.08795
	22.5319	-0.04126
	22.5808	-0.00632
	22.6296	0.02991
	22.6785	0.04464
	22.7274	0.02016
	22.7763	0.03524
	22.8251	-0.00544
	22.874	-0.00985
	22.9229	0.01868
	22.9718	0.05858
	23.0206	0.11456
	23.0695	0.14181
	23.1184	0.12794
	23.1673	0.10384
	23.2161	0.07243
	23.265	0.09446
	23.3139	0.11866
	23.3628	0.12966
	23.4117	0.0941
	23.4605	0.09159
	23.5094	0.09088
	23.5583	0.0801
	23.6072	0.05336
	23.656	0.002
	23.7049	-0.05388
	23.7538	-0.10218
	23.8027	-0.13644
	23.8515	-0.1852
	23.9004	-0.18817
	23.9493	-0.14693
	23.9982	-0.12199
	24.047	-0.15034
	24.0959	-0.19843
	24.1448	-0.25085
	24.1937	-0.27548
	24.2426	-0.28456
	24.2914	-0.26198
	24.3403	-0.23918
	24.3892	-0.24927
	24.4381	-0.2856
	24.4869	-0.24261
	24.5358	-0.19614
	24.5847	-0.16287
	24.6336	-0.13466
	24.6824	-0.14721
	24.7313	-0.1789
	24.7802	-0.22531
	24.8291	-0.26946
	24.8779	-0.24898
	24.9268	-0.21831
	24.9757	-0.19401
	25.0246	-0.19372
	25.0734	-0.23032
	25.1223	-0.2617
	25.1712	-0.25623
	25.2201	-0.26297
	25.269	-0.30091
	25.3178	-0.32212
	25.3667	-0.34454
	25.4156	-0.33417
	25.4645	-0.29986
	25.5133	-0.26387
	25.5622	-0.21578
	25.6111	-0.21239
	25.66	-0.20111
	25.7088	-0.16828
	25.7577	-0.15923
	25.8066	-0.19835
	25.8555	-0.24359
	25.9043	-0.24681
	25.9532	-0.24331
	26.0021	-0.24797
	26.051	-0.25191
	26.0998	-0.24768
	26.1487	-0.18077
	26.1976	-0.1334
	26.2465	-0.12608
	26.2954	-0.12692
	26.3442	-0.10646
	26.3931	-0.10647
	26.442	-0.09028
	26.4909	-0.1109
	26.5397	-0.10291
	26.5886	-0.07314
	26.6375	-0.05498
	26.6864	-0.0606
	26.7352	-0.03688
	26.7841	0.00112
	26.833	-0.00517
	26.8819	-0.02286
	26.9307	-0.05985
	26.9796	-0.11233
	27.0285	-0.16668
	27.0774	-0.22066
	27.1262	-0.24552
	27.1751	-0.27426
	27.224	-0.2677
	27.2729	-0.24612
	27.3218	-0.21766
	27.3706	-0.19155
	27.4195	-0.15328
	27.4684	-0.11594
	27.5173	-0.083
	27.5661	-0.04916
	27.615	-0.03232
	27.6639	-0.05175
	27.7128	-0.10071
	27.7616	-0.12986
	27.8105	-0.12694
	27.8594	-0.09955
	27.9083	-0.04696
	27.9571	-0.02241
	28.006	-0.01395
	28.0549	0.00281
	28.1038	-0.00367
	28.1526	-0.00223
	28.2015	-0.01977
	28.2504	-0.06632
	28.2993	-0.12068
	28.3482	-0.11239
	28.397	-0.07975
	28.4459	-0.03346
	28.4948	-0.03358
	28.5437	-0.06298
	28.5925	-0.06109
	28.6414	-0.08184
	28.6903	-0.09616
	28.7392	-0.12851
	28.788	-0.10642
	28.8369	-0.0966
	28.8858	-0.13047
	28.9347	-0.13001
	28.9835	-0.0977
	29.0324	-0.07754
	29.0813	-0.0567
	29.1302	-0.05621
	29.1791	-0.05075
	29.2279	-0.07294
	29.2768	-0.0756
	29.3257	-0.10698
	29.3746	-0.15299
	29.4234	-0.14918
	29.4723	-0.14763
	29.5212	-0.14885
	29.5701	-0.14569
	29.6189	-0.14392
	29.6678	-0.15538
	29.7167	-0.16869
	29.7656	-0.16251
	29.8144	-0.14485
	29.8633	-0.12347
	29.9122	-0.11958
	29.9611	-0.12735
	30.0099	-0.16299
	30.0588	-0.21319
	30.1077	-0.26548
	30.1566	-0.31008
	30.2055	-0.34093
	30.2543	-0.32361
	30.3032	-0.28896
	30.3521	-0.2765
	30.401	-0.28336
	30.4498	-0.27327
	30.4987	-0.23821
	30.5476	-0.21449
	30.5965	-0.1937
	30.6453	-0.17032
	30.6942	-0.11924
	30.7431	-0.08984
	30.792	-0.09607
	30.8408	-0.12063
	30.8897	-0.15436
	30.9386	-0.147
	30.9875	-0.12254
	31.0363	-0.08069
	31.0852	-0.04782
	31.1341	-0.00813
	31.183	0.00764
	31.2319	0.03242
	31.2807	0.01668
	31.3296	-0.03217
	31.3785	-0.08737
	31.4274	-0.08555
	31.4762	-0.08938
	31.5251	-0.07379
	31.574	-0.08346
	31.6229	-0.08376
	31.6717	-0.05876
	31.7206	-0.02326
	31.7695	0.02019
	31.8184	0.0451
	31.8672	0.04017
	31.9161	0.02016
	31.965	-0.02384
	32.0139	-0.0787
	32.0627	-0.12106
	32.1116	-0.13034
	32.1605	-0.14796
	32.2094	-0.13955
	32.2583	-0.14483
	32.3071	-0.16427
	32.356	-0.17254
	32.4049	-0.1624
	32.4538	-0.14454
	32.5026	-0.13407
	32.5515	-0.17349
	32.6004	-0.22424
	32.6493	-0.22968
	32.6981	-0.21064
	32.747	-0.20289
	32.7959	-0.20856
	32.8448	-0.20509
	32.8936	-0.16567
	32.9425	-0.14899
	32.9914	-0.1599
	33.0403	-0.15315
	33.0891	-0.13572
	33.138	-0.16417
	33.1869	-0.21245
	33.2358	-0.24823
	33.2847	-0.23927
	33.3335	-0.2079
	33.3824	-0.18909
	33.4313	-0.15839
	33.4802	-0.15085
	33.529	-0.1812
	33.5779	-0.18692
	33.6268	-0.17241
	33.6757	-0.18491
	33.7245	-0.16479
	33.7734	-0.15165
	33.8223	-0.13192
	33.8712	-0.12664
	33.92	-0.12688
	33.9689	-0.127
	34.0178	-0.14152
	34.0667	-0.14442
	34.1156	-0.14317
	34.1644	-0.10601
	34.2133	-0.07729
	34.2622	-0.05831
	34.3111	-0.02413
	34.3599	-0.01189
	34.4088	-0.01274
	34.4577	0.00859
	34.5066	0.04362
	34.5554	0.0829
	34.6043	0.1231
	34.6532	0.12523
	34.7021	0.14011
	34.7509	0.13994
	34.7998	0.12427
	34.8487	0.11206
	34.8976	0.12377
	34.9464	0.10497
	34.9953	0.09024
	35.0442	0.11111
	35.0931	0.10495
	35.142	0.10836
	35.1908	0.07364
	35.2397	0.04953
	35.2886	0.07065
	35.3375	0.10246
	35.3863	0.13507
	35.4352	0.15905
	35.4841	0.17775
	35.533	0.18519
	35.5818	0.19459
	35.6307	0.18735
	35.6796	0.15272
	35.7285	0.11736
	35.7773	0.06732
	35.8262	0.00992
	35.8751	0.01311
	35.924	0.05256
	35.9728	0.04281
	36.0217	0.000526045
	36.0706	-0.03839
	36.1195	-0.04424
	36.1684	-0.05646
	36.2172	-0.06488
	36.2661	-0.05956
	36.315	-0.05877
	36.3639	-0.08939
	36.4127	-0.09342
	36.4616	-0.05227
	36.5105	-0.01453
	36.5594	0.04289
	36.6082	0.06728
	36.6571	0.07124
	36.706	0.09723
	36.7549	0.10659
	36.8037	0.12422
	36.8526	0.12772
	36.9015	0.1356
	36.9504	0.13234
	36.9992	0.11387
	37.0481	0.0847
	37.097	0.07537
	37.1459	0.08575
	37.1948	0.08116
	37.2436	0.07541
	37.2925	0.1123
	37.3414	0.0981
	37.3903	0.06596
	37.4391	0.0177
	37.488	-0.0163
	37.5369	-0.01848
	37.5858	0.0514
	37.6346	0.10353
	37.6835	0.13835
	37.7324	0.15337
	37.7813	0.16775
	37.8301	0.17554
	37.879	0.16188
	37.9279	0.11631
	37.9768	0.06091
	38.0256	0.02012
	38.0745	0.03107
	38.1234	0.06363
	38.1723	0.12022
	38.2212	0.11812
	38.27	0.07792
	38.3189	0.02216
	38.3678	0.01774
	38.4167	-0.000110021
	38.4655	-0.0495
	38.5144	-0.08836
	38.5633	-0.0649
	38.6122	-0.03577
	38.661	0.000183601
	38.7099	0.02307
	38.7588	0.03677
	38.8077	0.06367
	38.8565	0.07773
	38.9054	0.0879
	38.9543	0.08841
	39.0032	0.11347
	39.0521	0.1191
	39.1009	0.09451
	39.1498	0.09346
	39.1987	0.06928
	39.2476	0.05413
	39.2964	0.01348
	39.3453	-0.03306
	39.3942	-0.01136
	39.4431	0.02104
	39.4919	0.04088
	39.5408	0.06387
	39.5897	0.06672
	39.6386	0.07099
	39.6874	0.08212
	39.7363	0.09524
	39.7852	0.07192
	39.8341	0.02416
	39.8829	-0.03203
	39.9318	-0.06492
	39.9807	-0.07642
	40.0296	-0.0885
	40.0785	-0.11145
	40.1273	-0.15649
	40.1762	-0.13624
	40.2251	-0.13882
	40.274	-0.15795
	40.3228	-0.12676
	40.3717	-0.08937
	40.4206	-0.03436
	40.4695	-0.01699
	40.5183	-0.00706
	40.5672	0.02343
	40.6161	0.02866
	40.665	0.02548
	40.7138	0.00795
	40.7627	0.01529
	40.8116	0.03323
	40.8605	0.08434
	40.9093	0.1168
	40.9582	0.16342
	41.0071	0.1917
	41.056	0.18314
	41.1049	0.18028
	41.1537	0.21475
	41.2026	0.20796
	41.2515	0.16123
	41.3004	0.10442
	41.3492	0.04591
	41.3981	-0.0129
	41.447	-0.0685
	41.4959	-0.07298
	41.5447	-0.08607
	41.5936	-0.0667
	41.6425	-0.01205
	41.6914	0.01109
	41.7402	0.04236
	41.7891	0.02609
	41.838	0.01173
	41.8869	0.03535
	41.9357	0.03577
	41.9846	0.04842
	42.0335	0.06434
	42.0824	0.05591
	42.1313	0.03069
	42.1801	-0.00629
	42.229	0.01287
	42.2779	0.05376
	42.3268	0.05342
	42.3756	0.04855
	42.4245	0.04144
	42.4734	0.00602
	42.5223	-0.02119
	42.5711	-0.0218
	42.62	0.03819
	42.6689	0.08945
	42.7178	0.14112
	42.7666	0.1881
	42.8155	0.20868
	42.8644	0.2059
	42.9133	0.20235
	42.9622	0.19381
	43.011	0.16518
	43.0599	0.12693
	43.1088	0.07645
	43.1577	0.01877
	43.2065	-0.00769
	43.2554	-0.02354
	43.3043	-0.00229
	43.3532	0.03759
	43.402	0.07439
	43.4509	0.09196
	43.4998	0.08116
	43.5487	0.10143
	43.5975	0.13006
	43.6464	0.15024
	43.6953	0.18809
	43.7442	0.22642
	43.793	0.26438
	43.8419	0.29545
	43.8908	0.33083
	43.9397	0.33516
	43.9886	0.31022
	44.0374	0.2567
	44.0863	0.21878
	44.1352	0.21933
	44.1841	0.21007
	44.2329	0.19048
	44.2818	0.18139
	44.3307	0.18213
	44.3796	0.14858
	44.4284	0.14151
	44.4773	0.13638
	44.5262	0.1245
	44.5751	0.15948
	44.6239	0.17892
	44.6728	0.16679
	44.7217	0.15064
	44.7706	0.14068
	44.8194	0.10471
	44.8683	0.04939
	44.9172	-0.00883
	44.9661	-0.04165
	45.015	-0.03543
	45.0638	0.00831
	45.1127	0.04928
	45.1616	0.07503
	45.2105	0.0832
	45.2593	0.07779
	45.3082	0.05655
	45.3571	0.02371
	45.406	0.01999
	45.4548	0.000126092
	45.5037	-0.03362
	45.5526	-0.02681
	45.6015	-0.02379
	45.6503	-0.03493
	45.6992	-0.02795
	45.7481	0.00704
	45.797	0.02829
	45.8458	0.04199
	45.8947	0.02065
	45.9436	0.04941
	45.9925	0.09644
	46.0414	0.12332
	46.0902	0.1506
	46.1391	0.15128
	46.188	0.12546
	46.2369	0.07229
	46.2857	0.02476
	46.3346	0.03549
	46.3835	0.06171
	46.4324	0.06918
	46.4812	0.09057
	46.5301	0.0959
	46.579	0.0938
	46.6279	0.10634
	46.6767	0.08046
	46.7256	0.02883
	46.7745	0.02914
	46.8234	0.03827
	46.8723	0.07368
	46.9211	0.07565
	46.97	0.0338
	47.0189	0.02786
	47.0678	0.000665738
	47.1166	-0.05168
	47.1655	-0.09448
	47.2144	-0.09832
	47.2633	-0.04352
	47.3121	0.00806
	47.361	0.03567
	47.4099	0.07511
	47.4588	0.06145
	47.5076	0.0584
	47.5565	0.07521
	47.6054	0.10179
	47.6543	0.10533
	47.7031	0.1079
	47.752	0.09569
	47.8009	0.06749
	47.8498	0.0433
	47.8987	0.01032
	47.9475	0.05013
	47.9964	0.10243
	48.0453	0.13092
	48.0942	0.12845
	48.143	0.09943
	48.1919	0.05377
	48.2408	-0.00383
	48.2897	-0.06284
	48.3385	-0.06362
	48.3874	-0.02387
	48.4363	-0.00262
	48.4852	-0.000558191
	48.534	-0.02726
	48.5829	-0.05634
	48.6318	-0.09897
	48.6807	-0.1193
	48.7295	-0.07764
	48.7784	-0.05647
	48.8273	-0.02982
	48.8762	0.01314
	48.9251	0.05985
	48.9739	0.06939
	49.0228	0.07561
	49.0717	0.05212
	49.1206	0.01335
	49.1694	-0.00668
	49.2183	-0.01522
	49.2672	-0.0561
	49.3161	-0.09676
	49.3649	-0.09218
	49.4138	-0.04699
	49.4627	0.02676
	49.5116	0.11476
	49.5604	0.14093
	49.6093	0.14999
	49.6582	0.17801
	49.7071	0.18512
	49.7559	0.18384
	49.8048	0.20921
	49.8537	0.22911
	49.9026	0.23054
	49.9515	0.21244
	50.0003	0.17393

## Sheet: Supplementary Fig 2
						black		red
Fig S2a	h	P(h)		Fig S2b	q (m^-1)	S(q) (m^3)	q (m^-1)	S(q) (m^3)
	-0.73	7.62939e-05			125541	1.50358e-19	730175	8.54412e-21
	-0.71	0.000152588			156926	5.6207e-20	834486	3.13603e-21
	-0.69	0.00107			188311	4.50903e-20	938796	3.89311e-21
	-0.67	0.00137			219697	5.74184e-20	1043110	3.65318e-21
	-0.65	0.00206			251082	2.48562e-20	1147420	1.92914e-21
	-0.63	0.00198			282467	2.70542e-20	1251730	3.07626e-21
	-0.61	0.00557			313852	2.23282e-20	1356040	5.55218e-21
	-0.59	0.00763			345238	3.47274e-20	1460350	2.54884e-21
	-0.57	0.01053			376623	1.97243e-20	1564660	1.94298e-21
	-0.55	0.01724			408008	2.90893e-20	1668970	1.72665e-21
	-0.53	0.02495			439393	2.17907e-20	1773280	2.26374e-21
	-0.51	0.0325			470779	1.26385e-20	1877590	2.06169e-21
	-0.49	0.05379			502164	1.21831e-20	1981900	8.69982e-22
	-0.47	0.07065			533549	1.48356e-20	2086210	1.28113e-21
	-0.45	0.09262			564934	1.13659e-20	2190520	1.19617e-21
	-0.43	0.12657			596320	1.25639e-20	2294840	1.27072e-21
	-0.41	0.15221			627705	8.00936e-21	2399150	1.53631e-21
	-0.39	0.19493			659090	1.58417e-20	2503460	1.28078e-21
	-0.37	0.2491			690475	6.86507e-21	2607770	9.39698e-22
	-0.35	0.30846			721861	7.81425e-21	2712080	1.0064e-21
	-0.33	0.3846			753246	9.20312e-21	2816390	9.77229e-22
	-0.31	0.46814			784631	7.47695e-21	2920700	9.75986e-22
	-0.29	0.56817			816016	6.78969e-21	3025010	1.16302e-21
	-0.27	0.67002			847402	5.94383e-21	3129320	7.85687e-22
	-0.25	0.8178			878787	4.36281e-21	3233630	1.04834e-21
	-0.23	0.93552			910172	5.48458e-21	3337940	9.38038e-22
	-0.21	1.10574			941557	7.7831e-21	3442250	6.33609e-22
	-0.19	1.25245			972943	4.52708e-21	3546560	9.20518e-22
	-0.17	1.3994			1004330	5.16042e-21	3650870	9.45624e-22
	-0.15	1.5452			1035710	5.05464e-21	3755180	8.40069e-22
	-0.13	1.69451			1067100	3.38483e-21	3859500	9.57997e-22
	-0.11	1.83664			1098480	5.15837e-21	3963810	6.66393e-22
	-0.09	1.96238			1129870	4.16057e-21	4068120	7.57833e-22
	-0.07	2.07423			1161250	3.99102e-21	4172430	6.50759e-22
	-0.05	2.19088			1192640	3.46232e-21	4276740	6.17694e-22
	-0.03	2.24666			1224020	3.56136e-21	4381050	8.84138e-22
	-0.01	2.27145			1255410	2.64339e-21	4485360	7.77669e-22
	0.01	2.28503			1286800	3.28631e-21	4589670	6.63267e-22
	0.03	2.26527			1318180	3.81382e-21	4693980	6.34216e-22
	0.05	2.2185			1349570	2.87259e-21	4798290	7.22727e-22
	0.07	2.14053			1380950	2.59267e-21	4902600	7.90611e-22
	0.09	2.04188			1412340	3.06538e-21	5006910	4.87562e-22
	0.11	1.91965			1443720	2.09113e-21	5111220	6.26902e-22
	0.13	1.7647			1475110	2.28213e-21	5215530	5.77179e-22
	0.15	1.62516			1506490	2.62735e-21	5319850	7.38698e-22
	0.17	1.44884			1537880	2.55057e-21	5424160	5.46726e-22
	0.19	1.31715			1569260	2.23758e-21	5528470	4.72235e-22
	0.21	1.14511			1600650	2.50011e-21	5632780	5.27165e-22
	0.23	0.99328			1632030	2.76342e-21	5737090	5.66016e-22
	0.25	0.82146			1663420	2.11348e-21	5841400	3.55078e-22
	0.27	0.67177			1694800	2.06635e-21	5945710	6.06707e-22
	0.29	0.57724			1726190	2.06192e-21	6050020	5.01667e-22
	0.31	0.45555			1757570	1.80763e-21	6154330	4.93833e-22
	0.33	0.35935			1788960	2.26335e-21	6258640	3.21605e-22
	0.35	0.28992			1820340	1.92773e-21	6362950	4.36926e-22
	0.37	0.22827			1851730	2.28677e-21	6467260	5.44417e-22
	0.39	0.17578			1883110	1.55933e-21	6571570	3.87888e-22
	0.41	0.12894			1914500	2.11238e-21	6675880	3.50448e-22
	0.43	0.1004			1945890	1.61214e-21	6780200	4.91453e-22
	0.45	0.07507			1977270	1.86215e-21	6884510	4.63261e-22
	0.47	0.05165			2008660	1.94824e-21	6988820	3.5713e-22
	0.49	0.03899			2040040	2.30643e-21	7093130	4.29434e-22
	0.51	0.03105			2071430	1.59682e-21	7197440	3.53991e-22
	0.53	0.01945			2102810	1.93812e-21	7301750	2.84487e-22
	0.55	0.01114			2134200	1.58124e-21	7406060	3.99758e-22
	0.57	0.00771			2165580	1.29524e-21	7510370	4.96558e-22
	0.59	0.0042			2196970	1.52715e-21	7614680	3.2643e-22
	0.61	0.00267			2228350	1.80693e-21	7718990	3.3596e-22
	0.63	0.00198			2259740	1.54869e-21	7823300	3.03626e-22
	0.65	0.00198			2291120	1.61975e-21	7927610	3.38209e-22
	0.67	0.00153			2322510	1.39648e-21	8031920	3.49374e-22
	0.69	0.000610356			2353890	1.24007e-21	8136230	3.95974e-22
	0.71	0.00038147			2385280	1.36178e-21	8240540	2.96642e-22
	0.73	7.6298e-05			2416660	1.4848e-21	8344860	2.87416e-22
	0.75	0.000152596			2448050	1.26469e-21	8449170	2.24851e-22
	0.77	0.000228894			2479430	1.3189e-21	8553480	3.18703e-22
	0.79	7.6298e-05			2510820	1.4581e-21	8657790	2.35177e-22
					2542210	1.36058e-21	8762100	3.06178e-22
					2573590	1.11683e-21	8866410	2.73672e-22
					2604980	1.33909e-21	8970720	3.17524e-22
					2636360	1.46082e-21	9075030	2.85272e-22
					2667750	1.14309e-21	9179340	2.82518e-22
					2699130	1.18024e-21	9283650	2.32586e-22
					2730520	1.31659e-21	9387960	2.63689e-22
					2761900	1.01235e-21	9492270	2.82323e-22
					2793290	1.11552e-21	9596580	2.03876e-22
					2824670	1.21144e-21	9700890	2.31294e-22
					2856060	1.26345e-21	9805210	2.21923e-22
					2887440	1.05971e-21	9909520	2.41946e-22
					2918830	1.204e-21	10013800	2.47767e-22
					2950210	1.18228e-21	10118100	2.15676e-22
					2981600	1.0298e-21	10222400	1.73074e-22
					3012980	9.70322e-22	10326800	2.79883e-22
					3044370	9.3201e-22	10431100	2.39132e-22
					3075750	9.19799e-22	10535400	1.82922e-22
					3107140	1.04255e-21	10639700	1.77517e-22
					3138520	9.40179e-22	10744000	1.9408e-22
					3169910	9.98658e-22	10848300	2.12384e-22
					3201300	9.30005e-22	10952600	1.65857e-22
					3232680	1.11581e-21	11056900	1.51386e-22
					3264070	7.02211e-22	11161200	1.44369e-22
					3295450	8.87292e-22	11265600	1.86084e-22
					3326840	1.1479e-21	11369900	1.73874e-22
					3358220	8.82137e-22	11474200	1.37888e-22
					3389610	8.02433e-22	11578500	1.55833e-22
					3420990	9.10008e-22	11682800	1.56847e-22
					3452380	9.33194e-22	11787100	1.42506e-22
					3483760	8.0314e-22	11891400	1.50494e-22
					3515150	7.98189e-22	11995700	1.35283e-22
					3546530	9.93213e-22	12100000	1.67991e-22
					3577920	8.70191e-22	12204400	1.44304e-22
					3609300	7.19948e-22	12308700	1.4068e-22
					3640690	7.513e-22	12413000	1.37504e-22
					3672070	7.70598e-22	12517300	1.34346e-22
					3703460	7.4444e-22	12621600	1.44438e-22
					3734840	8.94536e-22	12725900	1.28969e-22
					3766230	7.84561e-22	12830200	9.98905e-23
					3797610	8.11712e-22	12934500	1.01935e-22
					3829000	8.78279e-22	13038800	1.11681e-22
					3860390	8.12744e-22	13143100	1.20494e-22
					3891770	7.92432e-22	13247500	1.15399e-22
					3923160	7.58903e-22	13351800	1.07833e-22
					3954540	6.64643e-22	13456100	1.31963e-22
					3985930	7.81091e-22	13560400	1.08969e-22
					4017310	6.40104e-22	13664700	9.35916e-23
					4048700	6.94932e-22	13769000	1.13419e-22
					4080080	7.08147e-22	13873300	1.28189e-22
					4111470	6.89591e-22	13977600	9.85561e-23
					4142850	6.31449e-22	14081900	9.92025e-23
					4174240	5.6836e-22	14186300	1.01422e-22
					4205620	6.93764e-22	14290600	8.98589e-23
					4237010	6.52832e-22	14394900	8.79681e-23
					4268390	6.56739e-22	14499200	1.04228e-22
					4299780	6.12536e-22	14603500	8.76413e-23
					4331160	7.72444e-22	14707800	9.13587e-23
					4362550	6.8014e-22	14812100	8.34577e-23
					4393930	6.83068e-22	14916400	8.82126e-23
					4425320	6.29506e-22	15020700	7.47068e-23
					4456710	6.53491e-22	15125100	8.03264e-23
					4488090	6.7537e-22	15229400	9.84398e-23
					4519480	6.07849e-22	15333700	7.55776e-23
					4550860	6.71867e-22	15438000	8.49743e-23
					4582250	4.7082e-22	15542300	7.88459e-23
					4613630	5.74629e-22	15646600	8.23153e-23
					4645020	5.80275e-22	15750900	7.1213e-23
					4676400	6.52414e-22	15855200	6.73086e-23
					4707790	6.36611e-22	15959500	8.03902e-23
					4739170	6.45463e-22	16063800	6.20267e-23
					4770560	7.21109e-22	16168200	6.65735e-23
					4801940	5.80917e-22	16272500	7.39801e-23
					4833330	6.28966e-22	16376800	5.83453e-23
					4864710	6.88956e-22	16481100	6.05179e-23
					4896100	5.40842e-22	16585400	5.53608e-23
					4927480	5.82528e-22	16689700	6.66589e-23
					4958870	5.86838e-22	16794000	6.40942e-23
					4990250	6.53772e-22	16898300	7.30992e-23
					5021640	5.15597e-22	17002600	5.00258e-23
					5053020	6.03267e-22	17107000	5.57885e-23
					5084410	5.57569e-22	17211300	6.26653e-23
					5115800	5.39353e-22	17315600	5.7546e-23
					5147180	6.41013e-22	17419900	6.10726e-23
					5178570	4.92429e-22	17524200	6.53602e-23
					5209950	5.57243e-22	17628500	4.27773e-23
					5241340	4.90976e-22	17732800	5.31404e-23
					5272720	4.40294e-22	17837100	6.86071e-23
					5304110	4.3203e-22	17941400	5.0663e-23
					5335490	4.54432e-22	18045700	5.69016e-23
					5366880	4.94753e-22	18150100	4.49088e-23
					5398260	5.11054e-22	18254400	4.79524e-23
					5429650	5.12313e-22	18358700	5.12618e-23
					5461030	4.71291e-22	18463000	4.66012e-23
					5492420	5.07054e-22	18567300	4.23591e-23
					5523800	5.52075e-22	18671600	4.74389e-23
					5555190	4.522e-22	18775900	4.71338e-23
					5586570	4.46448e-22	18880200	5.26378e-23
					5617960	4.60105e-22	18984500	5.05998e-23
					5649340	4.60585e-22	19088900	4.81221e-23
					5680730	4.38371e-22	19193200	4.11851e-23
					5712110	5.22758e-22	19297500	4.23634e-23
					5743500	5.49452e-22	19401800	3.7441e-23
					5774890	4.59663e-22	19506100	4.57907e-23
					5806270	4.0672e-22	19610400	4.52229e-23
					5837660	4.81424e-22	19714700	4.19667e-23
					5869040	4.92998e-22	19819000	3.08888e-23
					5900430	4.52632e-22	19923300	4.35416e-23
					5931810	4.34611e-22	20027700	3.339e-23
					5963200	4.30892e-22	20132000	3.33201e-23
					5994580	4.54257e-22	20236300	3.38103e-23
					6025970	4.46148e-22	20340600	4.54779e-23
					6057350	3.68074e-22	20444900	3.56614e-23
					6088740	3.49052e-22	20549200	3.98257e-23
					6120120	4.69576e-22	20653500	4.1023e-23
					6151510	4.2169e-22	20757800	3.07422e-23
					6182890	4.20602e-22	20862100	3.23601e-23
					6214280	4.60754e-22	20966400	3.66951e-23
					6245660	3.51133e-22	21070800	3.51792e-23
					6277050	3.81899e-22	21175100	3.4514e-23
					6308430	3.17679e-22	21279400	3.15529e-23
					6339820	3.6769e-22	21383700	3.20799e-23
					6371210	3.56133e-22	21488000	3.42331e-23
					6402590	4.04316e-22	21592300	2.91907e-23
					6433980	4.36312e-22	21696600	2.53078e-23
					6465360	4.18643e-22	21800900	3.34889e-23
					6496750	3.62889e-22	21905200	3.13687e-23
					6528130	3.12867e-22	22009600	2.78706e-23
					6559520	3.78582e-22	22113900	2.59815e-23
					6590900	4.10993e-22	22218200	2.95678e-23
					6622290	3.99156e-22	22322500	2.26723e-23
					6653670	3.65407e-22	22426800	2.39723e-23
					6685060	3.7446e-22	22531100	2.67916e-23
					6716440	3.71937e-22	22635400	3.01203e-23
					6747830	3.51815e-22	22739700	2.62225e-23
					6779210	3.13817e-22	22844000	3.09887e-23
					6810600	3.11008e-22	22948400	2.67254e-23
					6841980	3.42673e-22	23052700	1.91267e-23
					6873370	3.48583e-22	23157000	2.44821e-23
					6904750	2.62557e-22	23261300	2.10009e-23
					6936140	3.22889e-22	23365600	2.38852e-23
					6967520	3.1438e-22	23469900	1.97269e-23
					6998910	3.20978e-22	23574200	2.33744e-23
					7030300	3.25299e-22	23678500	2.14883e-23
					7061680	3.36899e-22	23782800	1.84696e-23
					7093070	3.17917e-22	23887100	1.77755e-23
					7124450	3.17762e-22	23991500	1.89683e-23
					7155840	2.84586e-22	24095800	2.30409e-23
					7187220	3.76298e-22	24200100	1.97046e-23
					7218610	3.25478e-22	24304400	2.17213e-23
					7249990	3.1453e-22	24408700	2.15548e-23
					7281380	2.70013e-22	24513000	2.02774e-23
					7312760	3.14115e-22	24617300	1.98061e-23
					7344150	2.79328e-22	24721600	2.05463e-23
					7375530	3.17169e-22	24825900	1.8746e-23
					7406920	2.91151e-22	24930300	1.53194e-23
					7438300	2.79371e-22	25034600	1.82349e-23
					7469690	2.59658e-22	25138900	1.60402e-23
					7501070	2.59098e-22	25243200	1.70793e-23
					7532460	2.57998e-22	25347500	1.44071e-23
					7563840	2.55021e-22	25451800	1.73369e-23
					7595230	2.8492e-22	25556100	1.61911e-23
					7626620	2.82551e-22	25660400	1.65633e-23
					7658000	2.61479e-22	25764700	1.68283e-23
					7689390	2.6013e-22	25869100	1.52591e-23
					7720770	2.75145e-22	25973400	1.64882e-23
					7752160	3.0069e-22	26077700	1.71265e-23
					7783540	2.82209e-22	26182000	1.12361e-23
					7814930	2.8346e-22	26286300	1.56482e-23
					7846310	2.5936e-22	26390600	1.55511e-23
					7877700	2.67832e-22	26494900	1.44236e-23
					7909080	2.58344e-22	26599200	1.66865e-23
					7940470	2.56154e-22	26703500	1.44853e-23
					7971850	2.26837e-22	26807800	1.3609e-23
					8003240	2.56792e-22	26912200	1.50259e-23
					8034620	2.17824e-22	27016500	1.55024e-23
					8066010	2.31608e-22	27120800	1.48076e-23
					8097390	2.68345e-22	27225100	1.17537e-23
					8128780	3.06979e-22	27329400	1.5083e-23
					8160160	2.03106e-22	27433700	1.45378e-23
					8191550	2.55004e-22	27538000	1.31017e-23
					8222930	2.37716e-22	27642300	1.26985e-23
					8254320	2.3404e-22	27746600	1.29901e-23
					8285710	2.12572e-22	27851000	1.29056e-23
					8317090	2.99898e-22	27955300	1.14029e-23
					8348480	2.44887e-22	28059600	1.23358e-23
					8379860	2.50911e-22	28163900	1.2456e-23
					8411250	2.48559e-22	28268200	1.17725e-23
					8442630	2.18709e-22	28372500	1.1142e-23
					8474020	2.12219e-22	28476800	1.17646e-23
					8505400	2.25222e-22	28581100	1.32266e-23
					8536790	1.86936e-22	28685400	1.13976e-23
					8568170	2.03045e-22	28789800	9.60657e-24
					8599560	2.16151e-22	28894100	1.10771e-23
					8630940	2.23601e-22	28998400	1.00147e-23
					8662330	2.09655e-22	29102700	1.11542e-23
					8693710	2.06734e-22	29207000	9.62381e-24
					8725100	1.97743e-22	29311300	1.06883e-23
					8756480	2.16174e-22	29415600	1.07057e-23
					8787870	2.03459e-22	29519900	9.56752e-24
					8819250	2.01261e-22	29624200	1.1019e-23
					8850640	2.30431e-22	29728500	1.07959e-23
					8882020	1.68809e-22	29832900	1.06471e-23
					8913410	1.76532e-22	29937200	1.01496e-23
					8944800	2.18449e-22	30041500	1.06365e-23
					8976180	2.07411e-22	30145800	9.38179e-24
					9007570	2.11681e-22	30250100	8.94976e-24
					9038950	1.78438e-22	30354400	1.10625e-23
					9070340	2.24202e-22	30458700	9.51701e-24
					9101720	1.86105e-22	30563000	9.10512e-24
					9133110	1.92015e-22	30667300	8.57883e-24
					9164490	1.71106e-22	30771700	7.60487e-24
					9195880	1.98509e-22	30876000	8.66711e-24
					9227260	1.65369e-22	30980300	7.86355e-24
					9258650	2.27836e-22	31084600	9.28834e-24
					9290030	1.80958e-22	31188900	7.35918e-24
					9321420	2.01198e-22	31293200	9.09378e-24
					9352800	1.81769e-22	31397500	8.91951e-24
					9384190	1.70899e-22	31501800	8.74386e-24
					9415570	1.75979e-22	31606100	8.22604e-24
					9446960	1.94397e-22	31710500	7.35321e-24
					9478340	1.52739e-22	31814800	6.43198e-24
					9509730	1.83032e-22	31919100	6.8717e-24
					9541120	1.99203e-22	32023400	7.2492e-24
					9572500	1.84054e-22	32127700	7.69612e-24
					9603890	1.82434e-22	32232000	8.41542e-24
					9635270	1.67974e-22	32336300	7.66357e-24
					9666660	1.6804e-22	32440600	7.01892e-24
					9698040	1.675e-22	32544900	7.27169e-24
					9729430	1.77724e-22	32649200	7.41293e-24
					9760810	1.68232e-22	32753600	7.52566e-24
					9792200	1.55441e-22	32857900	7.29283e-24
					9823580	1.55171e-22	32962200	6.82929e-24
					9854970	1.68988e-22	33066500	6.40194e-24
					9886350	1.58763e-22	33170800	5.72981e-24
					9917740	1.78661e-22	33275100	6.94392e-24
					9949120	1.68072e-22	33379400	6.9349e-24
					9980510	1.31158e-22	33483700	7.30256e-24
					10011900	1.39384e-22	33588000	6.18894e-24
					10043300	1.65404e-22	33692400	6.21936e-24
					10074700	1.46385e-22	33796700	7.10979e-24
					10106000	1.37024e-22	33901000	5.96232e-24
					10137400	1.79025e-22	34005300	7.24565e-24
					10168800	1.24091e-22	34109600	7.0603e-24
					10200200	1.48435e-22	34213900	5.78201e-24
					10231600	1.48095e-22	34318200	6.4746e-24
					10263000	1.23039e-22	34422500	5.4164e-24
					10294400	1.2324e-22	34526800	5.5676e-24
					10325700	1.5812e-22	34631200	5.60197e-24
					10357100	1.39392e-22	34735500	5.62314e-24
					10388500	1.48049e-22	34839800	6.1279e-24
					10419900	1.37779e-22	34944100	5.32938e-24
					10451300	1.37496e-22	35048400	5.243e-24
					10482700	1.42551e-22	35152700	5.77101e-24
					10514100	1.45193e-22	35257000	6.26038e-24
					10545400	1.44094e-22	35361300	5.44406e-24
					10576800	1.564e-22	35465600	5.68841e-24
					10608200	1.25797e-22	35569900	6.16022e-24
					10639600	1.39142e-22	35674300	4.92311e-24
					10671000	1.47165e-22	35778600	4.62879e-24
					10702400	1.55235e-22	35882900	5.32249e-24
					10733800	1.26085e-22	35987200	5.14319e-24
					10765100	1.25196e-22	36091500	5.54569e-24
					10796500	1.14265e-22	36195800	5.6341e-24
					10827900	1.32313e-22	36300100	4.69442e-24
					10859300	1.11671e-22	36404400	5.15703e-24
					10890700	1.27255e-22	36508700	5.21316e-24
					10922100	1.12026e-22	36613100	4.50721e-24
					10953500	1.27942e-22	36717400	4.51452e-24
					10984800	1.15184e-22	36821700	4.74379e-24
					11016200	1.21153e-22	36926000	4.56621e-24
					11047600	1.15501e-22	37030300	3.96574e-24
					11079000	1.25235e-22	37134600	4.76021e-24
					11110400	1.06898e-22	37238900	4.28355e-24
					11141800	1.07942e-22	37343200	5.07208e-24
					11173100	1.29144e-22	37447500	4.29893e-24
					11204500	1.1107e-22	37551800	3.97824e-24
					11235900	1.23385e-22	37656200	3.75796e-24
					11267300	1.18535e-22	37760500	3.88085e-24
					11298700	1.10786e-22	37864800	4.30172e-24
					11330100	1.19497e-22	37969100	3.9233e-24
					11361500	1.12809e-22	38073400	4.29583e-24
					11392800	9.57468e-23	38177700	4.47875e-24
					11424200	1.14385e-22	38282000	4.53144e-24
					11455600	1.06872e-22	38386300	4.08883e-24
					11487000	1.13259e-22	38490600	4.45681e-24
					11518400	1.11238e-22	38595000	3.96936e-24
					11549800	1.04211e-22	38699300	4.00151e-24
					11581200	1.07841e-22	38803600	3.57987e-24
					11612500	9.32821e-23	38907900	3.3901e-24
					11643900	1.08272e-22	39012200	4.23574e-24
					11675300	1.0826e-22	39116500	3.9921e-24
					11706700	1.17148e-22	39220800	3.0554e-24
					11738100	1.02931e-22	39325100	3.51126e-24
					11769500	1.15017e-22	39429400	3.76123e-24
					11800900	1.08343e-22	39533800	3.32465e-24
					11832200	1.0184e-22	39638100	3.27386e-24
					11863600	1.0288e-22	39742400	3.19855e-24
					11895000	9.49307e-23	39846700	3.60399e-24
					11926400	9.31954e-23	39951000	3.82115e-24
					11957800	1.09885e-22	40055300	3.13694e-24
					11989200	8.28825e-23	40159600	3.58284e-24
					12020500	9.55138e-23	40263900	3.70981e-24
					12051900	7.74469e-23	40368200	3.80332e-24
					12083300	8.25145e-23	40472500	3.28329e-24
					12114700	8.61798e-23	40576900	3.83503e-24
					12146100	1.05229e-22	40681200	3.06382e-24
					12177500	8.1101e-23	40785500	3.12537e-24
					12208900	1.03239e-22	40889800	3.45807e-24
					12240200	8.66079e-23	40994100	3.23644e-24
					12271600	8.00653e-23	41098400	2.69958e-24
					12303000	8.34648e-23	41202700	2.9174e-24
					12334400	8.8811e-23	41307000	2.76708e-24
					12365800	8.44626e-23	41411300	3.16531e-24
					12397200	7.74584e-23	41515700	3.00508e-24
					12428600	7.66736e-23	41620000	3.15031e-24
					12459900	7.95149e-23	41724300	2.82147e-24
					12491300	7.72632e-23	41828600	2.95792e-24
					12522700	7.5206e-23	41932900	3.04541e-24
					12554100	9.12644e-23	42037200	2.58393e-24
					12585500	8.26277e-23	42141500	2.86022e-24
					12616900	8.76594e-23	42245800	2.88821e-24
					12648300	7.78117e-23	42350100	2.48271e-24
					12679600	7.99246e-23	42454500	2.91573e-24
					12711000	9.44327e-23	42558800	2.81437e-24
					12742400	8.13937e-23	42663100	2.45312e-24
					12773800	8.42125e-23	42767400	2.6693e-24
					12805200	9.71178e-23	42871700	2.72045e-24
					12836600	7.872e-23	42976000	2.64083e-24
					12868000	6.82373e-23	43080300	2.46562e-24
					12899300	6.44484e-23	43184600	2.66739e-24
					12930700	6.86352e-23	43288900	2.64514e-24
					12962100	6.78641e-23	43393200	2.51805e-24
					12993500	7.83969e-23	43497600	2.70939e-24
					13024900	8.93027e-23	43601900	2.08669e-24
					13056300	6.48526e-23	43706200	2.33109e-24
					13087600	7.49903e-23	43810500	2.25101e-24
					13119000	7.6942e-23	43914800	2.33164e-24
					13150400	7.6222e-23	44019100	2.46314e-24
					13181800	7.4329e-23	44123400	2.69675e-24
					13213200	6.6928e-23	44227700	2.5323e-24
					13244600	7.56719e-23	44332000	2.52754e-24
					13276000	7.81317e-23	44436400	2.34245e-24
					13307300	7.69277e-23	44540700	2.4021e-24
					13338700	6.85184e-23	44645000	2.51373e-24
					13370100	7.44613e-23	44749300	2.45608e-24
					13401500	8.03192e-23	44853600	2.6329e-24
					13432900	8.20378e-23	44957900	2.18424e-24
					13464300	6.73346e-23	45062200	2.0794e-24
					13495700	7.69336e-23	45166500	1.92461e-24
					13527000	7.65733e-23	45270800	2.12068e-24
					13558400	7.41784e-23	45375200	2.47331e-24
					13589800	7.18015e-23	45479500	2.16942e-24
					13621200	7.23398e-23	45583800	2.14001e-24
					13652600	7.02916e-23	45688100	1.8975e-24
					13684000	6.33789e-23	45792400	2.00911e-24
					13715400	6.26354e-23	45896700	1.92063e-24
					13746700	6.3504e-23	46001000	2.39545e-24
					13778100	7.0657e-23	46105300	2.17772e-24
					13809500	5.96896e-23	46209600	1.89258e-24
					13840900	6.63308e-23	46313900	2.01107e-24
					13872300	6.61594e-23	46418300	1.8689e-24
					13903700	6.32367e-23	46522600	1.92807e-24
					13935000	7.48908e-23	46626900	2.07362e-24
					13966400	6.1304e-23	46731200	1.78472e-24
					13997800	6.19584e-23	46835500	2.0477e-24
					14029200	6.7923e-23	46939800	2.18846e-24
					14060600	6.53616e-23	47044100	1.84184e-24
					14092000	6.10388e-23	47148400	1.86739e-24
					14123400	6.74245e-23	47252700	1.92975e-24
					14154700	5.96455e-23	47357100	1.88814e-24
					14186100	5.63893e-23	47461400	2.07377e-24
					14217500	5.32879e-23	47565700	1.95761e-24
					14248900	5.80981e-23	47670000	1.88656e-24
					14280300	6.38951e-23	47774300	1.7566e-24
					14311700	6.07811e-23	47878600	1.78386e-24
					14343100	5.9595e-23	47982900	1.76633e-24
					14374400	5.90803e-23	48087200	2.1043e-24
					14405800	5.75459e-23	48191500	1.75218e-24
					14437200	6.10001e-23	48295900	1.66861e-24
					14468600	6.85555e-23	48400200	1.65275e-24
					14500000	5.42615e-23	48504500	1.69045e-24
					14531400	6.04148e-23	48608800	1.77347e-24
					14562800	4.94304e-23	48713100	1.90353e-24
					14594100	5.35024e-23	48817400	1.64635e-24
					14625500	6.07846e-23	48921700	1.67837e-24
					14656900	6.09637e-23	49026000	1.59653e-24
					14688300	5.35994e-23	49130300	1.95553e-24
					14719700	4.71779e-23	49234600	1.54394e-24
					14751100	4.84569e-23	49339000	1.56491e-24
					14782500	5.96302e-23	49443300	1.48309e-24
					14813800	5.83485e-23	49547600	1.61784e-24
					14845200	5.72315e-23	49651900	1.59277e-24
					14876600	4.45339e-23	49756200	2.03446e-24
					14908000	4.81532e-23	49860500	1.66965e-24
					14939400	5.34016e-23	49964800	1.37794e-24
					14970800	5.48216e-23	50069100	1.45982e-24
					15002100	4.71096e-23	50173400	1.40266e-24
					15033500	5.92716e-23	50277800	1.51475e-24
					15064900	4.89506e-23	50382100	1.52721e-24
					15096300	5.39234e-23	50486400	1.49619e-24
					15127700	4.86817e-23	50590700	1.59845e-24
					15159100	4.94047e-23	50695000	1.59523e-24
					15190500	4.91886e-23	50799300	1.45426e-24
					15221800	5.36214e-23	50903600	1.44409e-24
					15253200	5.11762e-23	51007900	1.40307e-24
					15284600	4.94067e-23	51112200	1.53973e-24
					15316000	4.42076e-23	51216600	1.35034e-24
					15347400	4.76236e-23	51320900	1.33947e-24
					15378800	5.14756e-23	51425200	1.44882e-24
					15410200	5.18516e-23	51529500	1.43036e-24
					15441500	4.64618e-23	51633800	1.41646e-24
					15472900	4.75514e-23	51738100	1.33763e-24
					15504300	4.52166e-23	51842400	1.42755e-24
					15535700	5.17966e-23	51946700	1.18767e-24
					15567100	4.41006e-23	52051000	1.36755e-24
					15598500	4.72102e-23	52155300	1.38738e-24
					15629900	4.51705e-23	52259700	1.54789e-24
					15661200	5.24311e-23	52364000	1.54355e-24
					15692600	4.60468e-23	52468300	1.23126e-24
					15724000	4.67631e-23	52572600	1.31513e-24
					15755400	4.50724e-23	52676900	1.308e-24
					15786800	4.83351e-23	52781200	1.41872e-24
					15818200	4.67968e-23	52885500	1.43686e-24
					15849500	4.26113e-23	52989800	1.25043e-24
					15880900	4.40008e-23	53094100	1.47954e-24
					15912300	3.82679e-23	53198500	1.30832e-24
					15943700	4.51909e-23	53302800	1.29743e-24
					15975100	4.40914e-23	53407100	1.17413e-24
					16006500	4.20451e-23	53511400	1.30931e-24
					16037900	3.8541e-23	53615700	1.30181e-24
					16069200	3.9737e-23	53720000	1.31138e-24
					16100600	4.02116e-23	53824300	1.1964e-24
					16132000	3.52825e-23	53928600	1.07044e-24
					16163400	4.04173e-23	54032900	1.27128e-24
					16194800	3.15833e-23	54137200	1.31121e-24
					16226200	3.81585e-23	54241600	1.18444e-24
					16257600	4.22619e-23	54345900	1.3474e-24
					16288900	4.45176e-23	54450200	1.14678e-24
					16320300	4.13033e-23	54554500	1.22378e-24
					16351700	4.43454e-23	54658800	1.06717e-24
					16383100	3.37531e-23	54763100	1.18175e-24
					16414500	4.03235e-23	54867400	1.06374e-24
					16445900	3.96893e-23	54971700	1.06629e-24
					16477300	3.81711e-23	55076000	1.03562e-24
					16508600	3.50968e-23	55180400	1.12265e-24
					16540000	4.17132e-23	55284700	9.96322e-25
					16571400	3.97598e-23	55389000	1.17822e-24
					16602800	4.20889e-23	55493300	1.20164e-24
					16634200	3.40893e-23	55597600	1.05606e-24
					16665600	4.1316e-23	55701900	1.0121e-24
					16697000	3.35548e-23	55806200	1.08674e-24
					16728300	3.67582e-23	55910500	1.07087e-24
					16759700	3.35418e-23	56014800	1.13518e-24
					16791100	3.35954e-23	56119200	1.05858e-24
					16822500	3.62841e-23	56223500	1.04461e-24
					16853900	3.94939e-23	56327800	9.40089e-25
					16885300	3.73471e-23	56432100	9.22031e-25
					16916600	3.86541e-23	56536400	9.79089e-25
					16948000	3.34662e-23	56640700	1.02494e-24
					16979400	3.42417e-23	56745000	9.07458e-25
					17010800	3.17409e-23	56849300	1.09552e-24
					17042200	3.36899e-23	56953600	9.7663e-25
					17073600	3.24663e-23	57057900	1.16793e-24
					17105000	3.32144e-23	57162300	1.09942e-24
					17136300	3.22678e-23	57266600	9.35703e-25
					17167700	3.37681e-23	57370900	9.74149e-25
					17199100	3.31921e-23	57475200	1.05232e-24
					17230500	3.3282e-23	57579500	8.56318e-25
					17261900	3.4997e-23	57683800	9.48696e-25
					17293300	3.54133e-23	57788100	9.68306e-25
					17324700	2.76029e-23	57892400	1.07464e-24
					17356000	3.39588e-23	57996700	8.42788e-25
					17387400	3.01322e-23	58101100	9.06973e-25
					17418800	3.26052e-23	58205400	9.77218e-25
					17450200	3.2302e-23	58309700	1.00917e-24
					17481600	3.30987e-23	58414000	8.76703e-25
					17513000	3.16075e-23	58518300	1.02182e-24
					17544400	3.0308e-23	58622600	9.53668e-25
					17575700	3.07614e-23	58726900	9.22769e-25
					17607100	3.81032e-23	58831200	8.62892e-25
					17638500	2.98501e-23	58935500	1.03888e-24
					17669900	3.07789e-23	59039900	9.03774e-25
					17701300	2.36651e-23	59144200	9.60816e-25
					17732700	2.88031e-23	59248500	8.73267e-25
					17764000	2.4892e-23	59352800	9.89473e-25
					17795400	3.05686e-23	59457100	8.66667e-25
					17826800	3.04951e-23	59561400	9.69921e-25
					17858200	3.38114e-23	59665700	9.3872e-25
					17889600	2.78823e-23	59770000	8.89545e-25
					17921000	2.53523e-23	59874300	1.03655e-24
					17952400	2.72423e-23	59978600	8.95671e-25
					17983700	2.80063e-23	60083000	8.77158e-25
					18015100	2.68183e-23	60187300	8.93592e-25
					18046500	2.87392e-23	60291600	7.96732e-25
					18077900	2.68462e-23	60395900	9.98191e-25
					18109300	3.37723e-23	60500200	9.68643e-25
					18140700	2.59e-23	60604500	9.21706e-25
					18172100	2.74142e-23	60708800	8.26252e-25
					18203400	2.74416e-23	60813100	9.07889e-25
					18234800	2.40929e-23	60917400	9.43661e-25
					18266200	2.83882e-23	61021800	8.85249e-25
					18297600	2.87469e-23	61126100	8.59449e-25
					18329000	2.48696e-23	61230400	8.19366e-25
					18360400	2.83298e-23	61334700	8.15204e-25
					18391800	2.60217e-23	61439000	8.07389e-25
					18423100	2.55746e-23	61543300	8.88584e-25
					18454500	2.47668e-23	61647600	8.45184e-25
					18485900	3.14452e-23	61751900	9.572e-25
					18517300	2.24123e-23	61856200	8.76282e-25
					18548700	2.64648e-23	61960600	7.41175e-25
					18580100	2.96028e-23	62064900	8.24207e-25
					18611500	2.78144e-23	62169200	7.76662e-25
					18642800	2.42362e-23	62273500	8.56723e-25
					18674200	2.47795e-23	62377800	7.47899e-25
					18705600	2.65436e-23	62482100	7.89316e-25
					18737000	2.25329e-23	62586400	7.94446e-25
					18768400	2.2905e-23	62690700	8.5099e-25
					18799800	2.46493e-23	62795000	8.49733e-25
					18831100	2.67263e-23	62899300	8.22158e-25
					18862500	2.62821e-23	63003700	8.4184e-25
					18893900	2.34046e-23	63108000	8.30801e-25
					18925300	2.20392e-23	63212300	8.40599e-25
					18956700	2.46812e-23	63316600	7.96613e-25
					18988100	2.27114e-23	63420900	8.74581e-25
					19019500	2.35201e-23	63525200	8.07169e-25
					19050800	2.55721e-23	63629500	8.00464e-25
					19082200	2.34804e-23	63733800	8.69516e-25
					19113600	2.74456e-23	63838100	7.92483e-25
					19145000	2.58398e-23	63942500	8.41269e-25
					19176400	2.58781e-23	64046800	8.44134e-25
					19207800	2.42285e-23	64151100	8.4632e-25
					19239200	2.14598e-23	64255400	8.4588e-25
					19270500	2.46692e-23	64359700	7.96662e-25
					19301900	2.25113e-23	64464000	7.36824e-25
					19333300	2.22792e-23	64568300	7.99073e-25
					19364700	2.35039e-23	64672600	8.52772e-25
					19396100	2.27064e-23	64776900	8.72545e-25
					19427500	2.30345e-23	64881300	8.10155e-25
					19458900	2.36177e-23	64985600	7.59139e-25
					19490200	2.35887e-23	65089900	7.64335e-25
					19521600	1.99498e-23	65194200	7.02248e-25
					19553000	2.04673e-23	65298500	7.09154e-25
					19584400	2.06206e-23	65402800	8.04276e-25
					19615800	1.89598e-23	65507100	7.62471e-25
					19647200	2.12731e-23	65611400	7.77483e-25
					19678500	1.96765e-23	65715700	6.33295e-25
					19709900	1.94735e-23	65820000	7.46636e-25
					19741300	2.06756e-23	65924400	6.60403e-25
					19772700	1.75544e-23	66028700	7.65216e-25
					19804100	1.95729e-23	66133000	7.01161e-25
					19835500	2.08127e-23	66237300	6.91623e-25
					19866900	2.18769e-23	66341600	6.40874e-25
					19898200	1.98215e-23	66445900	6.64641e-25
					19929600	2.12358e-23	66550200	7.38136e-25
					19961000	1.92319e-23	66654500	7.88641e-25
					19992400	2.20006e-23	66758800	7.17558e-25
					20023800	1.65165e-23	66863200	7.02395e-25
					20055200	1.84441e-23	66967500	7.23379e-25
					20086600	1.87903e-23	67071800	7.21299e-25
					20117900	2.07687e-23	67176100	6.65791e-25
					20149300	1.88054e-23	67280400	7.24778e-25
					20180700	1.90876e-23	67384700	7.49188e-25
					20212100	1.60748e-23	67489000	7.09953e-25
					20243500	1.89952e-23	67593300	6.80953e-25
					20274900	1.98925e-23	67697600	6.56502e-25
					20306300	2.15214e-23	67802000	6.55733e-25
					20337600	1.62338e-23	67906300	7.86368e-25
					20369000	1.79208e-23	68010600	6.92297e-25
					20400400	1.74868e-23	68114900	6.39445e-25
					20431800	2.10058e-23	68219200	5.79792e-25
					20463200	1.72659e-23	68323500	7.29346e-25
					20494600	1.84837e-23	68427800	5.84094e-25
					20526000	1.96694e-23	68532100	7.1128e-25
					20557300	1.73462e-23	68636400	6.83638e-25
					20588700	1.62365e-23	68740700	6.50201e-25
					20620100	1.88802e-23	68845100	6.22316e-25
					20651500	1.75185e-23	68949400	7.19891e-25
					20682900	1.85323e-23	69053700	7.05558e-25
					20714300	1.61656e-23	69158000	7.31553e-25
					20745600	2.04354e-23	69262300	6.55799e-25
					20777000	1.65546e-23	69366600	7.2456e-25
					20808400	1.77349e-23	69470900	5.94626e-25
					20839800	1.9433e-23	69575200	7.33111e-25
					20871200	1.81141e-23	69679500	6.63379e-25
					20902600	1.57618e-23	69783900	6.67821e-25
					20934000	1.87836e-23	69888200	6.11214e-25
					20965300	1.6818e-23	69992500	7.07605e-25
					20996700	2.09296e-23	70096800	5.41715e-25
					21028100	1.49492e-23	70201100	6.14176e-25
					21059500	1.93681e-23	70305400	6.19913e-25
					21090900	1.65584e-23	70409700	6.41581e-25
					21122300	1.64288e-23	70514000	6.15032e-25
					21153700	1.66105e-23	70618300	6.35292e-25
					21185000	1.76157e-23	70722700	6.51402e-25
					21216400	1.70086e-23	70827000	6.53649e-25
					21247800	1.84779e-23	70931300	6.08766e-25
					21279200	1.55376e-23	71035600	6.78386e-25
					21310600	1.52152e-23	71139900	6.09086e-25
					21342000	1.63952e-23	71244200	6.50405e-25
					21373400	1.52434e-23	71348500	6.08968e-25
					21404700	1.71258e-23	71452800	6.04393e-25
					21436100	1.80421e-23	71557100	6.55762e-25
					21467500	1.53117e-23	71661400	6.50994e-25
					21498900	1.86113e-23	71765800	5.92798e-25
					21530300	1.40502e-23	71870100	5.60242e-25
					21561700	1.4219e-23	71974400	6.07661e-25
					21593000	1.53691e-23	72078700	5.77995e-25
					21624400	1.50827e-23	72183000	5.8436e-25
					21655800	1.37418e-23	72287300	5.82864e-25
					21687200	1.4109e-23	72391600	6.29507e-25
					21718600	1.41356e-23	72495900	6.40696e-25
					21750000	1.38608e-23	72600200	5.84347e-25
					21781400	1.43942e-23	72704600	5.34837e-25
					21812700	1.83798e-23	72808900	5.7985e-25
					21844100	1.31404e-23	72913200	6.45409e-25
					21875500	1.32361e-23	73017500	5.79764e-25
					21906900	1.39691e-23	73121800	6.53787e-25
					21938300	1.56048e-23	73226100	5.43017e-25
					21969700	1.30994e-23	73330400	6.35491e-25
					22001100	1.51107e-23	73434700	6.4585e-25
					22032400	1.16423e-23	73539000	6.24743e-25
					22063800	1.42896e-23	73643300	6.36474e-25
					22095200	1.26858e-23	73747700	6.10371e-25
					22126600	1.32984e-23	73852000	5.73329e-25
					22158000	1.51556e-23	73956300	5.642e-25
					22189400	1.48187e-23	74060600	5.9689e-25
					22220800	1.49721e-23	74164900	6.66115e-25
					22252100	1.1811e-23	74269200	5.30964e-25
					22283500	1.33606e-23	74373500	5.50343e-25
					22314900	1.29562e-23	74477800	5.64727e-25
					22346300	1.23163e-23	74582100	5.30015e-25
					22377700	1.4402e-23	74686500	5.71891e-25
					22409100	1.30241e-23	74790800	6.314e-25
					22440500	1.33704e-23	74895100	6.48394e-25
					22471800	1.23886e-23	74999400	5.79704e-25
					22503200	1.25641e-23	75103700	4.95197e-25
					22534600	1.19813e-23	75208000	6.08016e-25
					22566000	1.37135e-23	75312300	6.67726e-25
					22597400	1.21834e-23	75416600	6.81147e-25
					22628800	1.29571e-23	75520900	6.06036e-25
					22660100	1.17027e-23	75625300	5.86396e-25
					22691500	1.4864e-23	75729600	6.22448e-25
					22722900	1.2921e-23	75833900	6.45571e-25
					22754300	1.22165e-23	75938200	5.36961e-25
					22785700	1.29299e-23	76042500	7.1438e-25
					22817100	1.46268e-23	76146800	6.22391e-25
					22848500	1.03138e-23	76251100	6.08372e-25
					22879800	1.26441e-23	76355400	5.44571e-25
					22911200	1.18271e-23	76459700	5.8931e-25
					22942600	1.25033e-23	76564000	6.14606e-25
					22974000	1.24242e-23	76668400	6.58049e-25
					23005400	1.53043e-23	76772700	6.08942e-25
					23036800	1.14064e-23	76877000	5.99888e-25
					23068200	1.13572e-23	76981300	5.61572e-25
					23099500	1.18155e-23	77085600	6.64578e-25
					23130900	1.20668e-23	77189900	5.54679e-25
					23162300	9.3676e-24	77294200	6.74023e-25
					23193700	1.16739e-23	77398500	6.0646e-25
					23225100	1.16131e-23	77502800	5.73307e-25
					23256500	1.35462e-23	77607200	5.03066e-25
					23287900	1.3794e-23	77711500	6.22139e-25
					23319200	1.22709e-23	77815800	5.60444e-25
					23350600	1.16207e-23	77920100	6.40633e-25
					23382000	1.14983e-23	78024400	5.61455e-25
					23413400	1.17758e-23	78128700	5.92417e-25
					23444800	1.2004e-23	78233000	5.44942e-25
					23476200	1.13922e-23	78337300	5.92743e-25
					23507500	1.21875e-23	78441600	6.11854e-25
					23538900	1.16479e-23	78546000	5.84749e-25
					23570300	1.24411e-23	78650300	5.1717e-25
					23601700	1.20595e-23	78754600	5.49949e-25
					23633100	1.14166e-23	78858900	5.17591e-25
					23664500	1.00796e-23	78963200	5.58813e-25
					23695900	9.34938e-24	79067500	5.61636e-25
					23727200	1.07399e-23	79171800	6.19457e-25
					23758600	1.14713e-23	79276100	5.48268e-25
					23790000	1.10417e-23	79380400	5.71658e-25
					23821400	1.14957e-23	79484700	5.1591e-25
					23852800	9.97778e-24	79589100	5.41023e-25
					23884200	1.12501e-23	79693400	5.89924e-25
					23915600	1.06394e-23	79797700	5.93701e-25
					23946900	1.05507e-23	79902000	5.32233e-25
					23978300	9.97213e-24	80006300	5.69466e-25
					24009700	1.05905e-23	80110600	2.58834e-25
					24041100	1.01226e-23
					24072500	1.04766e-23
					24103900	1.12093e-23
					24135300	1.02033e-23
					24166600	9.23104e-24
					24198000	1.00578e-23
					24229400	9.8451e-24
					24260800	1.14047e-23
					24292200	9.52346e-24
					24323600	1.04788e-23
					24355000	8.5557e-24
					24386300	9.59368e-24
					24417700	9.58512e-24
					24449100	1.29687e-23
					24480500	8.9126e-24
					24511900	1.04016e-23
					24543300	8.63262e-24
					24574600	9.63819e-24
					24606000	1.11612e-23
					24637400	8.67804e-24
					24668800	1.00583e-23
					24700200	1.02924e-23
					24731600	8.90881e-24
					24763000	9.50868e-24
					24794300	1.02792e-23
					24825700	9.75093e-24
					24857100	8.5928e-24
					24888500	1.0127e-23
					24919900	8.69461e-24
					24951300	9.15184e-24
					24982700	8.06584e-24
					25014000	8.70412e-24
					25045400	8.99447e-24
					25076800	9.24992e-24
					25108200	9.13705e-24
					25139600	9.24677e-24
					25171000	7.77904e-24
					25202400	9.91802e-24
					25233700	9.67455e-24
					25265100	7.24087e-24
					25296500	8.26367e-24
					25327900	8.92862e-24
					25359300	8.67816e-24
					25390700	1.08319e-23
					25422100	7.36991e-24
					25453400	8.52071e-24
					25484800	8.87022e-24
					25516200	9.74917e-24
					25547600	8.67309e-24
					25579000	8.6305e-24
					25610400	7.78907e-24
					25641700	8.44483e-24
					25673100	6.82511e-24
					25704500	9.57037e-24
					25735900	7.31462e-24
					25767300	8.21143e-24
					25798700	7.91213e-24
					25830100	8.90009e-24
					25861400	7.28208e-24
					25892800	8.07398e-24
					25924200	7.27916e-24
					25955600	9.07104e-24
					25987000	7.72944e-24
					26018400	8.28139e-24
					26049800	7.26165e-24
					26081100	9.65927e-24
					26112500	6.94924e-24
					26143900	7.87764e-24
					26175300	6.70607e-24
					26206700	8.14709e-24
					26238100	7.61611e-24
					26269500	7.71864e-24
					26300800	6.13471e-24
					26332200	6.78742e-24
					26363600	7.1535e-24
					26395000	6.73013e-24
					26426400	7.96736e-24
					26457800	8.0083e-24
					26489100	6.6874e-24
					26520500	8.17924e-24
					26551900	6.76791e-24
					26583300	6.68424e-24
					26614700	6.81794e-24
					26646100	7.76553e-24
					26677500	6.49722e-24
					26708800	7.36773e-24
					26740200	6.27462e-24
					26771600	7.28349e-24
					26803000	5.99365e-24
					26834400	6.78708e-24
					26865800	6.72422e-24
					26897200	7.22651e-24
					26928500	7.07028e-24
					26959900	6.95483e-24
					26991300	6.85643e-24
					27022700	6.4228e-24
					27054100	6.28274e-24
					27085500	6.9042e-24
					27116900	7.17396e-24
					27148200	6.27177e-24
					27179600	5.50081e-24
					27211000	6.11927e-24
					27242400	6.34416e-24
					27273800	6.57779e-24
					27305200	5.81091e-24
					27336600	8.1735e-24
					27367900	6.15448e-24
					27399300	6.84975e-24
					27430700	5.77376e-24
					27462100	6.3043e-24
					27493500	5.06616e-24
					27524900	6.0407e-24
					27556200	6.02357e-24
					27587600	7.22411e-24
					27619000	5.82439e-24
					27650400	6.87795e-24
					27681800	6.35931e-24
					27713200	6.56483e-24
					27744600	5.64111e-24
					27775900	6.02217e-24
					27807300	4.82205e-24
					27838700	5.99952e-24
					27870100	5.35416e-24
					27901500	6.22068e-24
					27932900	5.7894e-24
					27964300	5.65962e-24
					27995600	5.35275e-24
					28027000	5.81391e-24
					28058400	5.96182e-24
					28089800	6.02002e-24
					28121200	5.33294e-24
					28152600	6.61455e-24
					28184000	5.36665e-24
					28215300	6.42813e-24
					28246700	4.73726e-24
					28278100	6.57372e-24
					28309500	5.97586e-24
					28340900	5.60866e-24
					28372300	5.40637e-24
					28403600	6.22337e-24
					28435000	5.76562e-24
					28466400	5.94013e-24
					28497800	5.66432e-24
					28529200	5.86509e-24
					28560600	5.0116e-24
					28592000	5.83389e-24
					28623300	5.72355e-24
					28654700	5.6551e-24
					28686100	5.00566e-24
					28717500	6.24188e-24
					28748900	4.86368e-24
					28780300	5.69365e-24
					28811700	4.32467e-24
					28843000	5.87785e-24
					28874400	4.59773e-24
					28905800	5.06111e-24
					28937200	5.44904e-24
					28968600	5.6707e-24
					29000000	5.00082e-24
					29031400	5.16096e-24
					29062700	5.79649e-24
					29094100	5.44552e-24
					29125500	4.3583e-24
					29156900	5.75416e-24
					29188300	5.00176e-24
					29219700	5.42485e-24
					29251100	5.08859e-24
					29282400	5.11297e-24
					29313800	4.71462e-24
					29345200	4.81519e-24
					29376600	4.83082e-24
					29408000	5.30379e-24
					29439400	4.6742e-24
					29470700	5.7156e-24
					29502100	5.10449e-24
					29533500	4.931e-24
					29564900	4.49754e-24
					29596300	5.29273e-24
					29627700	4.65041e-24
					29659100	5.71316e-24
					29690400	4.80354e-24
					29721800	5.24147e-24
					29753200	4.2008e-24
					29784600	5.08351e-24
					29816000	3.68565e-24
					29847400	5.79318e-24
					29878800	5.007e-24
					29910100	5.33e-24
					29941500	4.09816e-24
					29972900	4.96745e-24
					30004300	4.27518e-24
					30035700	5.09967e-24
					30067100	4.12975e-24
					30098500	4.82328e-24
					30129800	3.98162e-24
					30161200	5.30242e-24
					30192600	4.04778e-24
					30224000	4.471e-24
					30255400	4.12692e-24
					30286800	5.47616e-24
					30318100	4.07935e-24
					30349500	4.06028e-24
					30380900	4.15874e-24
					30412300	5.05149e-24
					30443700	3.95576e-24
					30475100	4.72729e-24
					30506500	4.41443e-24
					30537800	4.78099e-24
					30569200	4.16584e-24
					30600600	4.45348e-24
					30632000	3.97313e-24
					30663400	4.84272e-24
					30694800	4.47888e-24
					30726200	4.64804e-24
					30757500	4.03842e-24
					30788900	4.51926e-24
					30820300	4.09373e-24
					30851700	4.45076e-24
					30883100	3.94942e-24
					30914500	4.3448e-24
					30945900	3.94473e-24
					30977200	5.27969e-24
					31008600	3.95397e-24
					31040000	4.51357e-24
					31071400	3.40364e-24
					31102800	5.03256e-24
					31134200	3.96875e-24
					31165600	4.51688e-24
					31196900	3.78765e-24
					31228300	4.16145e-24
					31259700	4.41883e-24
					31291100	4.47851e-24
					31322500	3.10376e-24
					31353900	3.96047e-24
					31385200	4.03482e-24
					31416600	4.30828e-24
					31448000	3.57054e-24
					31479400	4.02795e-24
					31510800	4.10355e-24
					31542200	3.84126e-24
					31573600	3.64775e-24
					31604900	3.55265e-24
					31636300	3.7032e-24
					31667700	4.10881e-24
					31699100	3.2946e-24
					31730500	3.67246e-24
					31761900	4.04512e-24
					31793300	3.83824e-24
					31824600	3.30014e-24
					31856000	4.14333e-24
					31887400	3.60574e-24
					31918800	3.73565e-24
					31950200	3.52412e-24
					31981600	3.52651e-24
					32013000	4.09159e-24
					32044300	4.19464e-24
					32075700	3.11135e-24
					32107100	3.87763e-24
					32138500	3.60145e-24
					32169900	3.66292e-24
					32201300	3.49745e-24
					32232600	3.69418e-24
					32264000	3.85364e-24
					32295400	4.78626e-24
					32326800	4.03228e-24
					32358200	4.18357e-24
					32389600	3.36787e-24
					32421000	3.45226e-24
					32452300	3.15014e-24
					32483700	3.61885e-24
					32515100	3.34931e-24
					32546500	4.02343e-24
					32577900	2.80896e-24
					32609300	3.75523e-24
					32640700	2.74493e-24
					32672000	3.78092e-24
					32703400	3.15519e-24
					32734800	3.7562e-24
					32766200	3.26096e-24
					32797600	3.27181e-24
					32829000	2.87571e-24
					32860400	3.50291e-24
					32891700	3.40174e-24
					32923100	3.52257e-24
					32954500	2.57163e-24
					32985900	3.99568e-24
					33017300	2.87273e-24
					33048700	2.87006e-24
					33080100	3.4365e-24
					33111400	3.71729e-24
					33142800	2.78497e-24
					33174200	3.68372e-24
					33205600	3.31797e-24
					33237000	3.1206e-24
					33268400	3.20813e-24
					33299700	3.14439e-24
					33331100	2.92125e-24
					33362500	3.3026e-24
					33393900	2.88561e-24
					33425300	3.06122e-24
					33456700	3.05424e-24
					33488100	3.49384e-24
					33519400	2.89293e-24
					33550800	3.60071e-24
					33582200	3.48267e-24
					33613600	2.80665e-24
					33645000	2.8229e-24
					33676400	3.14448e-24
					33707800	2.3362e-24
					33739100	2.81181e-24
					33770500	2.52806e-24
					33801900	3.46449e-24
					33833300	2.47709e-24
					33864700	3.1335e-24
					33896100	3.09886e-24
					33927500	3.74601e-24
					33958800	3.01365e-24
					33990200	2.87364e-24
					34021600	2.70636e-24
					34053000	3.06582e-24
					34084400	2.63058e-24
					34115800	3.14903e-24
					34147100	2.66688e-24
					34178500	3.01872e-24
					34209900	2.68438e-24
					34241300	2.96101e-24
					34272700	2.23728e-24
					34304100	3.05555e-24
					34335500	2.65713e-24
					34366800	2.62351e-24
					34398200	2.70644e-24
					34429600	3.14734e-24
					34461000	2.66392e-24
					34492400	2.89881e-24
					34523800	2.61658e-24
					34555200	3.23167e-24
					34586500	2.41412e-24
					34617900	3.25556e-24
					34649300	2.42058e-24
					34680700	2.90514e-24
					34712100	2.40442e-24
					34743500	2.62167e-24
					34774900	2.70765e-24
					34806200	2.9984e-24
					34837600	2.82204e-24
					34869000	3.04673e-24
					34900400	2.63559e-24
					34931800	2.9157e-24
					34963200	2.76878e-24
					34994600	3.10134e-24
					35025900	2.1858e-24
					35057300	2.82171e-24
					35088700	2.38531e-24
					35120100	2.96836e-24
					35151500	2.55364e-24
					35182900	3.25682e-24
					35214200	2.8761e-24
					35245600	2.62434e-24
					35277000	2.80713e-24
					35308400	2.68867e-24
					35339800	2.27254e-24
					35371200	2.77881e-24
					35402600	2.36218e-24
					35433900	2.89397e-24
					35465300	2.40324e-24
					35496700	2.55892e-24
					35528100	2.45686e-24
					35559500	2.78837e-24
					35590900	2.39056e-24
					35622300	2.60017e-24
					35653600	2.65205e-24
					35685000	3.28385e-24
					35716400	2.15691e-24
					35747800	2.53791e-24
					35779200	2.02076e-24
					35810600	2.50402e-24
					35842000	1.92342e-24
					35873300	3.33363e-24
					35904700	2.53786e-24
					35936100	2.95057e-24
					35967500	2.20899e-24
					35998900	2.56056e-24
					36030300	2.26934e-24
					36061600	2.55315e-24
					36093000	2.31674e-24
					36124400	2.44017e-24
					36155800	2.29952e-24
					36187200	2.93625e-24
					36218600	2.23582e-24
					36250000	2.2362e-24
					36281300	2.2161e-24
					36312700	2.69789e-24
					36344100	2.28537e-24
					36375500	2.33435e-24
					36406900	2.08418e-24
					36438300	2.63736e-24
					36469700	1.93993e-24
					36501000	2.95039e-24
					36532400	1.94846e-24
					36563800	2.4003e-24
					36595200	2.03985e-24
					36626600	2.46323e-24
					36658000	2.26947e-24
					36689400	2.48254e-24
					36720700	2.09238e-24
					36752100	2.3632e-24
					36783500	2.15545e-24
					36814900	2.62021e-24
					36846300	2.08909e-24
					36877700	2.51168e-24
					36909100	2.02935e-24
					36940400	2.59198e-24
					36971800	2.3204e-24
					37003200	2.012e-24
					37034600	1.83222e-24
					37066000	2.40682e-24
					37097400	1.97127e-24
					37128700	2.47781e-24
					37160100	2.11678e-24
					37191500	2.44618e-24
					37222900	2.14299e-24
					37254300	2.07832e-24
					37285700	2.05467e-24
					37317100	2.39773e-24
					37348400	2.18604e-24
					37379800	2.39953e-24
					37411200	2.08943e-24
					37442600	2.34877e-24
					37474000	2.18955e-24
					37505400	2.01229e-24
					37536800	1.90763e-24
					37568100	1.974e-24
					37599500	1.93651e-24
					37630900	2.05616e-24
					37662300	2.13075e-24
					37693700	2.05343e-24
					37725100	1.83908e-24
					37756500	2.40678e-24
					37787800	2.1636e-24
					37819200	2.36744e-24
					37850600	1.8237e-24
					37882000	2.29838e-24
					37913400	1.90423e-24
					37944800	2.54724e-24
					37976100	1.6667e-24
					38007500	2.26149e-24
					38038900	1.93008e-24
					38070300	2.26489e-24
					38101700	1.67321e-24
					38133100	2.0959e-24
					38164500	1.89442e-24
					38195800	1.83664e-24
					38227200	1.66139e-24
					38258600	2.10585e-24
					38290000	1.80938e-24
					38321400	2.04526e-24
					38352800	1.78645e-24
					38384200	2.09831e-24
					38415500	1.96103e-24
					38446900	2.32131e-24
					38478300	1.85719e-24
					38509700	2.0397e-24
					38541100	1.74506e-24
					38572500	2.37672e-24
					38603900	1.66853e-24
					38635200	2.46764e-24
					38666600	1.9369e-24
					38698000	2.20582e-24
					38729400	1.90227e-24
					38760800	2.11924e-24
					38792200	1.7168e-24
					38823600	2.20314e-24
					38854900	1.72277e-24
					38886300	2.0135e-24
					38917700	1.97033e-24
					38949100	2.23113e-24
					38980500	1.51066e-24
					39011900	2.34199e-24
					39043200	2.0913e-24
					39074600	2.00836e-24
					39106000	1.85444e-24
					39137400	2.15506e-24
					39168800	1.62171e-24
					39200200	2.04636e-24
					39231600	1.73097e-24
					39262900	2.15328e-24
					39294300	1.56571e-24
					39325700	2.03956e-24
					39357100	1.72987e-24
					39388500	2.21033e-24
					39419900	1.55452e-24
					39451300	2.01518e-24
					39482600	1.52526e-24
					39514000	2.30863e-24
					39545400	1.80606e-24
					39576800	1.92569e-24
					39608200	1.92961e-24
					39639600	1.9357e-24
					39671000	1.49452e-24
					39702300	1.85264e-24
					39733700	1.48256e-24
					39765100	1.73828e-24
					39796500	1.49344e-24
					39827900	1.86324e-24
					39859300	1.36637e-24
					39890600	1.7998e-24
					39922000	1.55884e-24
					39953400	1.94227e-24
					39984800	1.69448e-24
					40016200	1.91119e-24
					40047600	1.38946e-24
					40079000	2.19002e-24
					40110300	1.70597e-24
					40141700	1.84945e-24
					40173100	1.72671e-24
					40204500	1.79734e-24
					40235900	1.3918e-24
					40267300	1.71675e-24
					40298700	1.49312e-24
					40330000	1.94601e-24
					40361400	1.42957e-24
					40392800	1.98621e-24
					40424200	1.43083e-24
					40455600	1.66031e-24
					40487000	1.54333e-24
					40518400	1.83516e-24
					40549700	1.65938e-24
					40581100	1.64384e-24
					40612500	1.58462e-24
					40643900	1.73293e-24
					40675300	1.5745e-24
					40706700	1.73266e-24
					40738100	1.45561e-24
					40769400	1.70569e-24
					40800800	1.7838e-24
					40832200	1.78752e-24
					40863600	1.49337e-24
					40895000	1.87827e-24
					40926400	1.42161e-24
					40957700	1.76999e-24
					40989100	1.4532e-24
					41020500	1.71354e-24
					41051900	1.48926e-24
					41083300	1.70375e-24
					41114700	1.54833e-24
					41146100	1.71651e-24
					41177400	1.6877e-24
					41208800	1.81368e-24
					41240200	1.51636e-24
					41271600	1.73549e-24
					41303000	1.38616e-24
					41334400	1.59599e-24
					41365800	1.31943e-24
					41397100	1.75281e-24
					41428500	1.42693e-24
					41459900	1.61896e-24
					41491300	1.80885e-24
					41522700	1.55783e-24
					41554100	1.14453e-24
					41585500	1.76002e-24
					41616800	1.44098e-24
					41648200	1.46591e-24
					41679600	1.44635e-24
					41711000	1.57874e-24
					41742400	1.51375e-24
					41773800	1.72885e-24
					41805100	1.52396e-24
					41836500	1.51907e-24
					41867900	1.2437e-24
					41899300	1.61353e-24
					41930700	1.4042e-24
					41962100	1.50976e-24
					41993500	1.40123e-24
					42024800	1.59063e-24
					42056200	1.20535e-24
					42087600	1.68236e-24
					42119000	1.3417e-24
					42150400	1.64358e-24
					42181800	1.43429e-24
					42213200	1.54935e-24
					42244500	1.30938e-24
					42275900	1.59956e-24
					42307300	1.32373e-24
					42338700	1.6587e-24
					42370100	1.20039e-24
					42401500	1.76173e-24
					42432900	1.2367e-24
					42464200	1.4281e-24
					42495600	1.23197e-24
					42527000	1.4166e-24
					42558400	1.34263e-24
					42589800	1.38212e-24
					42621200	1.3525e-24
					42652600	1.61016e-24
					42683900	1.41218e-24
					42715300	1.7057e-24
					42746700	1.19197e-24
					42778100	1.51548e-24
					42809500	1.26281e-24
					42840900	1.49741e-24
					42872200	1.43072e-24
					42903600	1.71831e-24
					42935000	1.5376e-24
					42966400	1.44426e-24
					42997800	1.19037e-24
					43029200	1.56891e-24
					43060600	1.27353e-24
					43091900	1.72013e-24
					43123300	1.11851e-24
					43154700	1.29254e-24
					43186100	1.36527e-24
					43217500	1.76725e-24
					43248900	1.34147e-24
					43280300	1.35713e-24
					43311600	1.24279e-24
					43343000	1.49161e-24
					43374400	1.33875e-24
					43405800	1.46262e-24
					43437200	1.11077e-24
					43468600	1.62464e-24
					43500000	1.21511e-24
					43531300	1.38535e-24
					43562700	1.15964e-24
					43594100	1.31131e-24
					43625500	1.03078e-24
					43656900	1.58274e-24
					43688300	1.28298e-24
					43719600	1.30795e-24
					43751000	1.27774e-24
					43782400	1.44453e-24
					43813800	1.47459e-24
					43845200	1.4922e-24
					43876600	1.06836e-24
					43908000	1.55331e-24
					43939300	1.15298e-24
					43970700	1.25344e-24
					44002100	1.10418e-24
					44033500	1.53408e-24
					44064900	1.302e-24
					44096300	1.38448e-24
					44127700	1.06276e-24
					44159000	1.54046e-24
					44190400	1.09439e-24
					44221800	1.17253e-24
					44253200	1.23436e-24
					44284600	1.31219e-24
					44316000	1.26375e-24
					44347400	1.58003e-24
					44378700	1.19533e-24
					44410100	1.44057e-24
					44441500	1.11939e-24
					44472900	1.23262e-24
					44504300	1.18254e-24
					44535700	1.34457e-24
					44567100	9.323e-25
					44598400	1.43824e-24
					44629800	1.04566e-24
					44661200	1.69513e-24
					44692600	1.25222e-24
					44724000	1.53026e-24
					44755400	1.26158e-24
					44786700	1.39277e-24
					44818100	1.02375e-24
					44849500	1.57578e-24
					44880900	9.8562e-25
					44912300	1.42004e-24
					44943700	1.2024e-24
					44975100	1.34711e-24
					45006400	1.1473e-24
					45037800	1.35455e-24
					45069200	1.05385e-24
					45100600	1.5957e-24
					45132000	9.12511e-25
					45163400	1.19766e-24
					45194800	9.92113e-25
					45226100	1.19606e-24
					45257500	1.07547e-24
					45288900	1.24977e-24
					45320300	1.13949e-24
					45351700	1.48798e-24
					45383100	1.08762e-24
					45414500	1.09781e-24
					45445800	9.87489e-25
					45477200	1.3139e-24
					45508600	1.02266e-24
					45540000	1.47076e-24
					45571400	8.98404e-25
					45602800	1.23629e-24
					45634100	1.09659e-24
					45665500	1.15786e-24
					45696900	1.1342e-24
					45728300	1.1732e-24
					45759700	1.03893e-24
					45791100	1.34552e-24
					45822500	9.73321e-25
					45853800	1.30926e-24
					45885200	1.13623e-24
					45916600	1.36905e-24
					45948000	9.79133e-25
					45979400	1.26411e-24
					46010800	9.86966e-25
					46042200	1.46597e-24
					46073500	9.78374e-25
					46104900	1.34115e-24
					46136300	1.03788e-24
					46167700	1.51541e-24
					46199100	1.04011e-24
					46230500	1.32419e-24
					46261900	9.76757e-25
					46293200	1.04206e-24
					46324600	9.83633e-25
					46356000	1.2139e-24
					46387400	1.01385e-24
					46418800	1.27137e-24
					46450200	1.05031e-24
					46481600	1.20026e-24
					46512900	8.55379e-25
					46544300	1.10181e-24
					46575700	9.03908e-25
					46607100	1.23983e-24
					46638500	1.04197e-24
					46669900	1.38847e-24
					46701200	9.74647e-25
					46732600	1.24234e-24
					46764000	1.16992e-24
					46795400	1.47853e-24
					46826800	1.01567e-24
					46858200	1.23221e-24
					46889600	9.40508e-25
					46920900	1.19753e-24
					46952300	9.25418e-25
					46983700	1.10678e-24
					47015100	1.12064e-24
					47046500	1.22132e-24
					47077900	1.07421e-24
					47109300	1.28783e-24
					47140600	9.78971e-25
					47172000	1.06636e-24
					47203400	1.00156e-24
					47234800	1.18967e-24
					47266200	9.28128e-25
					47297600	1.27555e-24
					47329000	9.86442e-25
					47360300	1.04625e-24
					47391700	1.11858e-24
					47423100	1.35118e-24
					47454500	8.97965e-25
					47485900	1.14028e-24
					47517300	9.09707e-25
					47548600	1.19616e-24
					47580000	9.4787e-25
					47611400	1.17283e-24
					47642800	9.51754e-25
					47674200	1.28854e-24
					47705600	8.54865e-25
					47737000	1.00785e-24
					47768300	7.98845e-25
					47799700	1.14288e-24
					47831100	8.64706e-25
					47862500	1.19462e-24
					47893900	7.54626e-25
					47925300	1.0787e-24
					47956700	8.11809e-25
					47988000	1.14713e-24
					48019400	9.76417e-25
					48050800	1.18249e-24
					48082200	1.05847e-24
					48113600	1.08938e-24
					48145000	8.97838e-25
					48176400	1.10897e-24
					48207700	1.03412e-24
					48239100	1.09176e-24
					48270500	9.90206e-25
					48301900	1.15168e-24
					48333300	9.04056e-25
					48364700	1.04067e-24
					48396100	1.01593e-24
					48427400	1.13301e-24
					48458800	8.11706e-25
					48490200	1.17163e-24
					48521600	9.12921e-25
					48553000	1.01113e-24
					48584400	8.8966e-25
					48615700	9.67418e-25
					48647100	8.10413e-25
					48678500	1.12263e-24
					48709900	9.27502e-25
					48741300	1.17751e-24
					48772700	7.72375e-25
					48804100	1.09522e-24
					48835400	9.02218e-25
					48866800	1.08741e-24
					48898200	8.35106e-25
					48929600	1.13852e-24
					48961000	9.16118e-25
					48992400	1.05263e-24
					49023800	7.67363e-25
					49055100	1.01483e-24
					49086500	8.74877e-25
					49117900	1.17384e-24
					49149300	8.22802e-25
					49180700	1.18848e-24
					49212100	8.76618e-25
					49243500	1.18721e-24
					49274800	7.77846e-25
					49306200	9.97294e-25
					49337600	7.41557e-25
					49369000	1.17718e-24
					49400400	8.69591e-25
					49431800	9.49053e-25
					49463100	8.90902e-25
					49494500	1.07572e-24
					49525900	8.40019e-25
					49557300	1.02602e-24
					49588700	8.03603e-25
					49620100	9.40444e-25
					49651500	8.186e-25
					49682800	1.01964e-24
					49714200	8.75136e-25
					49745600	1.14056e-24
					49777000	8.3293e-25
					49808400	1.13924e-24
					49839800	8.07214e-25
					49871200	9.29536e-25
					49902500	8.47784e-25
					49933900	1.00087e-24
					49965300	8.64873e-25
					49996700	1.1503e-24
					50028100	7.70556e-25
					50059500	1.1934e-24
					50090900	9.19377e-25
					50122200	1.04389e-24
					50153600	9.51065e-25
					50185000	1.16672e-24
					50216400	9.59363e-25
					50247800	9.08994e-25
					50279200	8.6028e-25
					50310600	1.09475e-24
					50341900	7.92061e-25
					50373300	9.94717e-25
					50404700	9.98728e-25
					50436100	1.01572e-24
					50467500	8.86804e-25
					50498900	1.02641e-24
					50530200	7.67607e-25
					50561600	9.45351e-25
					50593000	7.50954e-25
					50624400	9.92177e-25
					50655800	6.63009e-25
					50687200	1.03332e-24
					50718600	7.91645e-25
					50749900	9.69311e-25
					50781300	8.46889e-25
					50812700	1.10028e-24
					50844100	6.92773e-25
					50875500	1.04209e-24
					50906900	6.88308e-25
					50938300	1.00166e-24
					50969600	8.44828e-25
					51001000	1.02238e-24
					51032400	7.28509e-25
					51063800	1.07318e-24
					51095200	7.36058e-25
					51126600	9.77226e-25
					51158000	7.76815e-25
					51189300	9.14048e-25
					51220700	8.50593e-25
					51252100	9.98308e-25
					51283500	8.31739e-25
					51314900	1.00473e-24
					51346300	8.42874e-25
					51377600	1.10794e-24
					51409000	7.78913e-25
					51440400	1.03254e-24
					51471800	7.83805e-25
					51503200	1.08838e-24
					51534600	7.65137e-25
					51566000	9.93532e-25
					51597300	8.78579e-25
					51628700	1.06143e-24
					51660100	7.42926e-25
					51691500	1.02944e-24
					51722900	8.00598e-25
					51754300	1.01498e-24
					51785700	7.30958e-25
					51817000	1.0136e-24
					51848400	8.00867e-25
					51879800	7.91733e-25
					51911200	7.88942e-25
					51942600	8.81518e-25
					51974000	8.24256e-25
					52005400	1.08443e-24
					52036700	7.72631e-25
					52068100	9.05701e-25
					52099500	7.40534e-25
					52130900	1.12987e-24
					52162300	8.11531e-25
					52193700	9.52387e-25
					52225100	7.44517e-25
					52256400	1.0662e-24
					52287800	7.17897e-25
					52319200	9.49289e-25
					52350600	8.27541e-25
					52382000	9.61486e-25
					52413400	6.91362e-25
					52444700	1.03733e-24
					52476100	6.42189e-25
					52507500	9.79958e-25
					52538900	7.54786e-25
					52570300	9.14214e-25
					52601700	6.49194e-25
					52633100	9.54695e-25
					52664400	6.62524e-25
					52695800	9.47887e-25
					52727200	7.54444e-25
					52758600	9.17254e-25
					52790000	8.50398e-25
					52821400	1.03519e-24
					52852800	7.53003e-25
					52884100	9.41813e-25
					52915500	7.21341e-25
					52946900	9.91573e-25
					52978300	7.10143e-25
					53009700	9.07225e-25
					53041100	7.67764e-25
					53072500	9.64068e-25
					53103800	7.35689e-25
					53135200	1.03065e-24
					53166600	7.25821e-25
					53198000	1.02906e-24
					53229400	7.03361e-25
					53260800	9.35309e-25
					53292100	5.68177e-25
					53323500	9.0611e-25
					53354900	7.73388e-25
					53386300	8.4579e-25
					53417700	6.64197e-25
					53449100	1.00211e-24
					53480500	7.70639e-25
					53511800	1.00581e-24
					53543200	7.84112e-25
					53574600	9.14728e-25
					53606000	7.25297e-25
					53637400	9.90305e-25
					53668800	7.90646e-25
					53700200	9.55047e-25
					53731500	6.11578e-25
					53762900	8.77215e-25
					53794300	7.0209e-25
					53825700	9.38722e-25
					53857100	6.33103e-25
					53888500	9.52862e-25
					53919900	6.40104e-25
					53951200	7.83758e-25
					53982600	6.00961e-25
					54014000	9.14343e-25
					54045400	6.71738e-25
					54076800	9.21632e-25
					54108200	6.74793e-25
					54139600	7.78482e-25
					54170900	6.15347e-25
					54202300	9.24982e-25
					54233700	6.7364e-25
					54265100	9.17736e-25
					54296500	6.52959e-25
					54327900	9.36939e-25
					54359200	6.51693e-25
					54390600	8.39195e-25
					54422000	7.12416e-25
					54453400	8.76937e-25
					54484800	7.09343e-25
					54516200	8.62689e-25
					54547600	8.12746e-25
					54578900	8.36691e-25
					54610300	7.18742e-25
					54641700	9.56692e-25
					54673100	6.17131e-25
					54704500	8.22659e-25
					54735900	6.60497e-25
					54767300	7.89602e-25
					54798600	5.8803e-25
					54830000	8.64657e-25
					54861400	7.28979e-25
					54892800	8.07583e-25
					54924200	7.2864e-25
					54955600	9.62909e-25
					54987000	7.12489e-25
					55018300	1.05807e-24
					55049700	7.67277e-25
					55081100	8.47465e-25
					55112500	7.18125e-25
					55143900	9.02793e-25
					55175300	6.0544e-25
					55206600	8.37624e-25
					55238000	6.88981e-25
					55269400	8.9602e-25
					55300800	6.56659e-25
					55332200	9.53758e-25
					55363600	7.19628e-25
					55395000	8.98666e-25
					55426300	6.727e-25
					55457700	8.07789e-25
					55489100	6.48308e-25
					55520500	8.52862e-25
					55551900	6.65987e-25
					55583300	1.03874e-24
					55614700	6.43867e-25
					55646000	9.40688e-25
					55677400	7.14633e-25
					55708800	8.42343e-25
					55740200	6.5839e-25
					55771600	8.17999e-25
					55803000	6.75185e-25
					55834400	9.16523e-25
					55865700	6.36559e-25
					55897100	9.92891e-25
					55928500	6.35121e-25
					55959900	8.64278e-25
					55991300	7.00821e-25
					56022700	8.73398e-25
					56054100	6.70419e-25
					56085400	8.68826e-25
					56116800	6.0126e-25
					56148200	9.66565e-25
					56179600	7.11576e-25
					56211000	8.8365e-25
					56242400	6.77057e-25
					56273700	9.68882e-25
					56305100	6.96755e-25
					56336500	8.47233e-25
					56367900	5.75518e-25
					56399300	8.60607e-25
					56430700	6.87104e-25
					56462100	8.42493e-25
					56493400	6.47868e-25
					56524800	8.44869e-25
					56556200	6.70366e-25
					56587600	8.0992e-25
					56619000	7.55223e-25
					56650400	9.0332e-25
					56681800	5.52117e-25
					56713100	9.3547e-25
					56744500	6.5017e-25
					56775900	8.37883e-25
					56807300	7.1547e-25
					56838700	9.36408e-25
					56870100	6.29047e-25
					56901500	8.73066e-25
					56932800	6.44911e-25
					56964200	6.74858e-25
					56995600	6.96952e-25
					57027000	8.52587e-25
					57058400	6.66912e-25
					57089800	8.58456e-25
					57121100	6.59618e-25
					57152500	8.66991e-25
					57183900	7.14759e-25
					57215300	7.9567e-25
					57246700	7.17562e-25
					57278100	8.64856e-25
					57309500	6.09312e-25
					57340800	9.13711e-25
					57372200	5.56387e-25
					57403600	9.49206e-25
					57435000	5.99243e-25
					57466400	8.95256e-25
					57497800	6.9836e-25
					57529200	8.0425e-25
					57560500	5.87256e-25
					57591900	7.20511e-25
					57623300	6.66305e-25
					57654700	7.83523e-25
					57686100	5.43283e-25
					57717500	7.99286e-25
					57748900	6.40341e-25
					57780200	8.93966e-25
					57811600	5.57737e-25
					57843000	8.36511e-25
					57874400	6.24174e-25
					57905800	8.93641e-25
					57937200	5.69112e-25
					57968600	8.46907e-25
					57999900	5.77103e-25
					58031300	7.96863e-25
					58062700	6.29309e-25
					58094100	8.4631e-25
					58125500	5.48572e-25
					58156900	9.33366e-25
					58188200	6.30515e-25
					58219600	9.28554e-25
					58251000	6.58134e-25
					58282400	8.87961e-25
					58313800	6.42263e-25
					58345200	8.46841e-25
					58376600	5.66389e-25
					58407900	7.7342e-25
					58439300	5.96994e-25
					58470700	7.94883e-25
					58502100	6.39654e-25
					58533500	8.44505e-25
					58564900	5.80824e-25
					58596300	8.1143e-25
					58627600	7.01174e-25
					58659000	7.4104e-25
					58690400	6.44655e-25
					58721800	8.94218e-25
					58753200	6.07024e-25
					58784600	9.06968e-25
					58816000	6.10326e-25
					58847300	8.02664e-25
					58878700	5.60702e-25
					58910100	7.69709e-25
					58941500	5.51386e-25
					58972900	7.51084e-25
					59004300	6.07419e-25
					59035600	8.39669e-25
					59067000	6.04956e-25
					59098400	7.71309e-25
					59129800	6.07735e-25
					59161200	7.63485e-25
					59192600	5.48595e-25
					59224000	7.16038e-25
					59255300	6.6888e-25
					59286700	8.12579e-25
					59318100	5.86313e-25
					59349500	7.68058e-25
					59380900	5.30523e-25
					59412300	7.71407e-25
					59443700	5.82895e-25
					59475000	8.32002e-25
					59506400	5.23597e-25
					59537800	8.80579e-25
					59569200	5.86205e-25
					59600600	8.08441e-25
					59632000	6.38494e-25
					59663400	7.93005e-25
					59694700	6.10012e-25
					59726100	8.1129e-25
					59757500	6.48512e-25
					59788900	7.64756e-25
					59820300	6.17657e-25
					59851700	7.9675e-25
					59883100	7.39843e-25
					59914400	8.86476e-25
					59945800	6.8368e-25
					59977200	8.49603e-25
					60008600	6.02394e-25
					60040000	8.06099e-25
					60071400	6.77128e-25
					60102700	6.68916e-25
					60134100	7.08742e-25
					60165500	7.14193e-25
					60196900	5.91989e-25
					60228300	8.18783e-25
					60259700	6.47944e-25
					60291100	7.96405e-25
					60322400	5.80449e-25
					60353800	8.27092e-25
					60385200	5.83525e-25
					60416600	7.59829e-25
					60448000	5.36997e-25
					60479400	7.68243e-25
					60510800	6.60816e-25
					60542100	7.90937e-25
					60573500	6.34065e-25
					60604900	8.66886e-25
					60636300	5.5031e-25
					60667700	8.16191e-25
					60699100	6.65672e-25
					60730500	8.81241e-25
					60761800	5.78878e-25
					60793200	7.8125e-25
					60824600	6.40492e-25
					60856000	7.41991e-25
					60887400	6.04663e-25
					60918800	8.70222e-25
					60950100	5.44277e-25
					60981500	8.48369e-25
					61012900	5.61539e-25
					61044300	7.59725e-25
					61075700	5.51488e-25
					61107100	7.85854e-25
					61138500	5.68078e-25
					61169800	7.04003e-25
					61201200	6.02945e-25
					61232600	6.544e-25
					61264000	5.57958e-25
					61295400	7.36168e-25
					61326800	5.85078e-25
					61358200	9.05908e-25
					61389500	5.82466e-25
					61420900	7.10701e-25
					61452300	5.70453e-25
					61483700	7.58207e-25
					61515100	5.97769e-25
					61546500	7.83957e-25
					61577900	6.75264e-25
					61609200	9.08708e-25
					61640600	6.05875e-25
					61672000	8.59489e-25
					61703400	6.03009e-25
					61734800	9.357e-25
					61766200	6.25522e-25
					61797600	7.6984e-25
					61828900	6.1392e-25
					61860300	7.59693e-25
					61891700	5.35813e-25
					61923100	8.64485e-25
					61954500	6.67602e-25
					61985900	8.56922e-25
					62017200	6.49263e-25
					62048600	8.3718e-25
					62080000	5.97015e-25
					62111400	7.69167e-25
					62142800	7.02168e-25
					62174200	8.31914e-25
					62205600	5.51292e-25
					62236900	8.99465e-25
					62268300	5.89287e-25
					62299700	7.55318e-25
					62331100	5.84228e-25
					62362500	7.36534e-25
					62393900	5.17201e-25
					62425300	8.70562e-25
					62456600	6.68015e-25
					62488000	7.62698e-25
					62519400	5.81715e-25
					62550800	7.91127e-25
					62582200	5.8393e-25
					62613600	8.38042e-25
					62645000	5.29951e-25
					62676300	8.01635e-25
					62707700	5.52024e-25
					62739100	8.26434e-25
					62770500	5.88824e-25
					62801900	8.46943e-25
[truncated: 47 more rows]

[truncated: 17 more sheets: Supplementary Fig 5, Supplementary Fig 6, Supplementary Fig 7, Supplementary Fig 8, Supplementary Fig 9, Supplementary Fig 10, Supplementary Fig 11, Supplementary Fig 12, Supplementary Fig 13, Supplementary Fig 14, Supplementary Fig 16, Supplementary Fig 17, Supplementary Fig 18, Supplementary Fig 20, Supplementary Fig 21, Supplementary Fig 22, Supplementary Fig 23]
